# Supplementary material for: Integrative Omics Reveals Glutamine Catabolism‐Driven Apoptotic Suppression in Monocytes upon Mechanical Unloading
Source: Adv Sci (Weinh). 2025 Aug 18;12(42):e00585. doi: 10.1002/advs.202500585 (PMC12622456; doi:10.1002/advs.202500585)
Supplement: Supplementary file 2 — Supplemental Table 1 [file ADVS-12-e00585-s002.xlsx]

## Sheet: Ubiqui_DEG-Degrading
Pathway	pval	padj	ES	NES	nMoreExtreme	size	leadingEdge	GenesInAnnotation
Nucleoside Monophosphate Metabolic Process	0.00117709	0.0217761	-1	-1.68869	8	3	Tyms,Ampd3,Prps1	Ampd3,Prps1,Tyms
Nucleoside Monophosphate Biosynthetic Process	0.00117709	0.0217761	-1	-1.68869	8	3	Tyms,Ampd3,Prps1	Ampd3,Prps1,Tyms
Nucleobase Containing Small Molecule Metabolic Process	0.00309444	0.0286236	-0.933232	-1.67928	24	4	Tyms,Ampd3,Prps1	Mthfd1,Ampd3,Prps1,Tyms
Nucleoside Phosphate Biosynthetic Process	0.00309444	0.0286236	-0.933232	-1.67928	24	4	Tyms,Ampd3,Prps1	Mthfd1,Ampd3,Prps1,Tyms
Establishment Of Protein Localization	0.00449714	0.0332788	1	1.85865	10	3	Macroh2a2,Txnip,Vps11	Macroh2a2,Txnip,Vps11
Intracellular Transport	0.0106296	0.0655492	0.941176	1.74932	25	3	Txnip,Vps11,Ank1	Ank1,Txnip,Vps11
Small Molecule Metabolic Process	0.0158305	0.0836757	-0.786136	-1.60075	141	9	Tyms,Ampd3,Prps1,Sec14l2,Pnpo	Pnpo,Mthfd1,Ampd3,Cat,Prps1,Sord,Tyms,Uros,Sec14l2
Ribose Phosphate Metabolic Process	0.0456448	0.130211	-0.841157	-1.42046	348	3	Ampd3,Prps1	Mthfd1,Ampd3,Prps1
Ribose Phosphate Biosynthetic Process	0.0456448	0.130211	-0.841157	-1.42046	348	3	Ampd3,Prps1	Mthfd1,Ampd3,Prps1
Purine Containing Compound Metabolic Process	0.0456448	0.130211	-0.841157	-1.42046	348	3	Ampd3,Prps1	Mthfd1,Ampd3,Prps1
Purine Containing Compound Biosynthetic Process	0.0456448	0.130211	-0.841157	-1.42046	348	3	Ampd3,Prps1	Mthfd1,Ampd3,Prps1

## Sheet: Clusters
clusterName	numOfTerms	numOfGenes	largestTerm	termWithSmallestPvalue
C1	9	5	Small Molecule Metabolic Process	Nucleoside Monophosphate Metabolic Process
C2	2	4	Establishment Of Protein Localization	Establishment Of Protein Localization

## Sheet: C1
pathway	pval	padj	ES	NES	nMoreExtreme	size	GenesInAnnotation	leadingEdge
NUCLEOSIDE_MONOPHOSPHATE_METABOLIC_PROCESS	0.00117709	0.0217761	-1	-1.68869	8	3	Ampd3,Prps1,Tyms	Tyms,Ampd3,Prps1
NUCLEOSIDE_MONOPHOSPHATE_BIOSYNTHETIC_PROCESS	0.00117709	0.0217761	-1	-1.68869	8	3	Ampd3,Prps1,Tyms	Tyms,Ampd3,Prps1
NUCLEOBASE_CONTAINING_SMALL_MOLECULE_METABOLIC_PROCESS	0.00309444	0.0286236	-0.933232	-1.67928	24	4	Mthfd1,Ampd3,Prps1,Tyms	Tyms,Ampd3,Prps1
NUCLEOSIDE_PHOSPHATE_BIOSYNTHETIC_PROCESS	0.00309444	0.0286236	-0.933232	-1.67928	24	4	Mthfd1,Ampd3,Prps1,Tyms	Tyms,Ampd3,Prps1
SMALL_MOLECULE_METABOLIC_PROCESS	0.0158305	0.0836757	-0.786136	-1.60075	141	9	Pnpo,Mthfd1,Ampd3,Cat,Prps1,Sord,Tyms,Uros,Sec14l2	Tyms,Ampd3,Prps1,Sec14l2,Pnpo
RIBOSE_PHOSPHATE_METABOLIC_PROCESS	0.0456448	0.130211	-0.841157	-1.42046	348	3	Mthfd1,Ampd3,Prps1	Ampd3,Prps1
RIBOSE_PHOSPHATE_BIOSYNTHETIC_PROCESS	0.0456448	0.130211	-0.841157	-1.42046	348	3	Mthfd1,Ampd3,Prps1	Ampd3,Prps1
PURINE_CONTAINING_COMPOUND_METABOLIC_PROCESS	0.0456448	0.130211	-0.841157	-1.42046	348	3	Mthfd1,Ampd3,Prps1	Ampd3,Prps1
PURINE_CONTAINING_COMPOUND_BIOSYNTHETIC_PROCESS	0.0456448	0.130211	-0.841157	-1.42046	348	3	Mthfd1,Ampd3,Prps1	Ampd3,Prps1

## Sheet: C2
pathway	pval	padj	ES	NES	nMoreExtreme	size	GenesInAnnotation	leadingEdge
ESTABLISHMENT_OF_PROTEIN_LOCALIZATION	0.00449714	0.0332788	1	1.85865	10	3	Macroh2a2,Txnip,Vps11	Macroh2a2,Txnip,Vps11
INTRACELLULAR_TRANSPORT	0.0106296	0.0655492	0.941176	1.74932	25	3	Ank1,Txnip,Vps11	Txnip,Vps11,Ank1
