# Supplementary material for: Integrative Omics Reveals Glutamine Catabolism‐Driven Apoptotic Suppression in Monocytes upon Mechanical Unloading
Source: Adv Sci (Weinh). 2025 Aug 18;12(42):e00585. doi: 10.1002/advs.202500585 (PMC12622456; doi:10.1002/advs.202500585)
Supplement: Supplementary file 3 — Supplemental Table 2 [file ADVS-12-e00585-s004.xlsx]

## Sheet: Ubiqui_DEG-Non degrading
Pathway	pval	padj	ES	NES	nMoreExtreme	size	leadingEdge	GenesInAnnotation
Immune Response Regulating Cell Surface Receptor Signaling Pathway	0.000958364	0.610563	-0.723115	-1.84316	8	11	Ptpn6,Myo1g,Ada,Plcg2,Nckap1l,Usp9x,Wnk1,Ikbkg	Nckap1l,Ada,Ptpn6,Ikbkg,Ptprj,Usp9x,Ezr,Wnk1,Plcg2,Myo1g,Rps3
Monocarboxylic Acid Catabolic Process	0.000996678	0.610563	-0.788485	-1.86416	8	8	Pgd,Acox3,Akr1a1,Crot,Ldha,Scp2,Hsd17b4	Pgd,Cpt1a,Hsd17b4,Ldha,Scp2,Akr1a1,Crot,Acox3
Antigen Receptor Mediated Signaling Pathway	0.0017221	0.610563	-0.714865	-1.78183	15	10	Ptpn6,Ada,Plcg2,Nckap1l,Usp9x,Wnk1,Ikbkg	Nckap1l,Ada,Ptpn6,Ikbkg,Ptprj,Usp9x,Ezr,Wnk1,Plcg2,Rps3
Organophosphate Biosynthetic Process	0.00190343	0.610563	-0.491821	-1.55968	18	44	Myh9,Pygl,Pfas,Akr1a1,Atic,Acly,Ada,Pank4,Pla2g4a,G6pdx,Plcg2,Capn2,Scp2,Adsl,Prpsap1,Tpi1,Rrm1,Gart,Fdps,Atp5pb,Pkm,Tkt,Rrm2,Plek	Acly,Atic,Pygl,Fdps,Ada,Adsl,Aldoa,Apoa1,Apoa2,Atp5pb,Capn2,Eno1,Acsl1,G6pdx,Gart,Idh1,Myh9,Pik3cd,Pkm,Pla2g4a,Pnp,Rrm1,Rrm2,Scp2,Pdxk,Tkt,Tpi1,Vdac1,Plcg2,Pfas,Impdh2,Vcp,Pank4,Acsl4,Cdipt,Sh3glb1,Plek,Akr1a1,Cmpk1,Paics,Prpsap1,Ndufa8,Cad,Isyna1
Imp Metabolic Process	0.00218388	0.610563	-0.731603	-1.78025	19	9	Pfas,Atic,Ada,Nt5c2,Xdh,Adsl,Gart	Atic,Ada,Adsl,Gart,Pnp,Xdh,Pfas,Paics,Nt5c2
Platelet Morphogenesis	0.00225762	0.610563	-0.881776	-1.71992	17	4	Myh9,Ptpn6,Wdr1	Actn1,Ptpn6,Myh9,Wdr1
Inositol Trisphosphate Metabolic Process	0.00228035	0.610563	-0.911469	-1.62588	16	3	Myh9,Plcg2,Scp2	Myh9,Scp2,Plcg2
Inositol Trisphosphate Biosynthetic Process	0.00228035	0.610563	-0.911469	-1.62588	16	3	Myh9,Plcg2,Scp2	Myh9,Scp2,Plcg2
Organic Acid Catabolic Process	0.00327582	0.623717	-0.715005	-1.73986	29	9	Pgd,Acox3,Akr1a1,Crot,Ldha,Scp2	Blmh,Pgd,Cpt1a,Hsd17b4,Ldha,Scp2,Akr1a1,Crot,Acox3
Organic Hydroxy Compound Metabolic Process	0.00344793	0.623717	-0.538162	-1.58201	33	24	Myh9,Akr1a1,Pla2g4a,G6pdx,Ldha,Plcg2,Scp2,Aldh2,Tpi1,Med1,Aldh1a1,Fdps	Fdps,Actn3,Adh5,Aldh1a1,Aldh2,Apoa1,Apoa2,G6pdx,Idh1,Ldha,Myh9,Pla2g4a,Por,Med1,Scp2,Sod1,Sphk1,Pdxk,Tpi1,Plcg2,Plek,Slc37a2,Akr1a1,Isyna1
Clathrin Coat Assembly	0.0035308	0.623717	0.923541	1.76409	8	3	Cltc,Epn1,Clint1	Epn1,Clint1,Cltc
Organophosphate Metabolic Process	0.004	0.623717	-0.426875	-1.41718	39	77	Myh9,Pygl,Pgd,Pfas,Akr1a1,Atic,Acly,Crot,Ada,Pank4,Pla2g4a,Lrrk2,G6pdx,Ldha,Plcg2,Nt5c2,Capn2,Scp2,Xdh,Git1,Adsl,Pgk1,Prpsap1,Tpi1,Rrm1,Gart,Hsd17b4,Fdps,Atp5pb,Pkm,Tkt,Rrm2,Atp6v1a,Plek,Taldo1,Mtmr6,Gda,Acaca,Arl2	Acly,Acaca,Atic,Pygl,Fdps,Pgd,Actn3,Ada,Adsl,Aldoa,Prdx6,Apoa1,Apoa2,Atp5pb,Atp6v1a,Atp6v1b2,Capn2,Eno1,Myh7,Acsl1,G6pdx,Gapdh,Gart,Gda,Hk1,Hspa8,Hsd17b4,Idh1,Ldha,Mdh1,Myh8,Myh9,Pfkl,Pgam1,Pgk1,Pik3cd,Pkm,Prkaca,Pla2g4a,Plcb2,Pnp,Rrm1,Rrm2,Scp2,Hk3,Taldo1,Pdxk,Ugp2,Git1,Tkt,Mtmr6,Tpi1,Vdac1,Xdh,Plcg2,Pfas,Impdh2,Vcp,Pank4,Acsl4,Cdipt,Sh3glb1,Samhd1,Plek,Arl2,Pfkp,Slc37a2,Akr1a1,Cmpk1,Lrrk2,Paics…
Anatomical Structure Formation Involved In Morphogenesis	0.00420757	0.623717	-0.464812	-1.47403	41	44	Myh9,Ttn,Ptpn6,Ada,Rnf213,Capn2,Cnot1,Wdr1,Jak1,Pgk1,Ckap5,Prkar1a,Anxa3,Dock2,Med1,Aldh1a1,Tmod3,Clic4,Pkm,Sptbn1,Ilk,Flnc	Scrib,Actn1,Ada,Add1,Aldh1a1,Anxa3,Capn2,Cd9,Cfl1,Camp,Epn1,Myh7,Glul,Ptpn6,Hgs,Ilk,Itgb1,Jak1,Anxa1,Myh9,Pafah1b1,Pgk1,Pik3cd,Pkm,Prkaca,Plec,Med1,Prkar1a,Flna,Rps7,Vps4b,Sphk1,Hectd1,Sec23ip,Sptbn1,Ttn,Wdr1,Cnot1,Clic4,Tmod3,Rnf213,Flnc,Ckap5,Dock2
T Cell Receptor Signaling Pathway	0.00447696	0.623717	-0.705453	-1.71662	40	9	Ptpn6,Ada,Plcg2,Usp9x,Wnk1,Ikbkg	Ada,Ptpn6,Ikbkg,Ptprj,Usp9x,Ezr,Wnk1,Plcg2,Rps3
Amp Metabolic Process	0.00454042	0.623717	-0.718782	-1.69937	40	8	Pfas,Atic,Ada,Xdh,Adsl,Gart	Atic,Ada,Adsl,Gart,Pnp,Xdh,Pfas,Paics
Myeloid Cell Activation Involved In Immune Response	0.00498956	0.623717	-0.78612	-1.7214	42	6	Ptpn6,Plcg2,Myo1f,Anxa3,Dock2	Anxa3,Ptpn6,Myo1f,Rac2,Plcg2,Dock2
Carbohydrate Derivative Biosynthetic Process	0.00523613	0.623717	-0.492879	-1.50616	51	32	Pygl,Pfas,Akr1a1,Atic,Acly,Ada,Pank4,G6pdx,Adsl,Prpsap1,Tpi1,Rrm1,Gart,Atp5pb,Pkm,Pgm2,Tkt,Rrm2	Acly,Atic,Pygl,Ada,Adsl,Aldoa,Atp5pb,Cmas,Eno1,Acsl1,G6pdx,Gart,Pkm,Pnp,Rrm1,Rrm2,Tkt,Tpi1,Vdac1,Pfas,Impdh2,Vcp,Pank4,Acsl4,Akr1a1,Cmpk1,Pgm2,Paics,Cltc,Prpsap1,Ndufa8,Cad
Regulation Of G Protein Coupled Receptor Signaling Pathway	0.00590157	0.623717	-0.633559	-1.64468	55	12	Myh9,Ada,Dnm2,Git1,Gsk3a,Plek,Grk2	Grk2,Ada,Dnm2,Gnai2,Itgb1,Stmn1,Myh9,Git1,Grk6,Ywhab,Plek,Gsk3a
Phosphatidylcholine Metabolic Process	0.00627117	0.623717	-0.845331	-1.64883	49	4	Pla2g4a,Capn2	Apoa1,Apoa2,Capn2,Pla2g4a
Immune Response Regulating Signaling Pathway	0.00682876	0.623717	-0.584856	-1.605	65	16	Ptpn6,Myo1g,Ada,Rps6ka3,Plcg2,Nckap1l,Usp9x,Wnk1,Ikbkg	Nckap1l,Rps6ka3,Ada,Usp15,Ptpn6,Irgm1,Ikbkg,Ptprj,Nploc4,Ufd1,Usp9x,Ezr,Wnk1,Plcg2,Myo1g,Rps3
Myeloid Leukocyte Activation	0.00727158	0.623717	-0.627327	-1.6285	68	12	Ptpn6,Pla2g4a,Lrrk2,Plcg2,Myo1f,Anxa3,Dock2	Anxa3,Camp,Ptpn6,Lgals9,Anxa1,Myo1f,Pla2g4a,Rac2,Sphk1,Plcg2,Lrrk2,Dock2
Response To Catecholamine	0.00751174	0.623717	-0.882378	-1.57399	55	3	Dnm2,Lrrk2	Dnm2,Flna,Lrrk2
Response To Dopamine	0.00751174	0.623717	-0.882378	-1.57399	55	3	Dnm2,Lrrk2	Dnm2,Flna,Lrrk2
Regulation Of Immune Response	0.00753845	0.623717	-0.477216	-1.47472	74	35	Ptpn6,Myo1g,Ada,Pla2g4a,Rps6ka3,Plcg2,Serpinb1a,Dhx9,Myo1f,Nckap1l,Usp9x,Wnk1,Med1,Tbk1,Ikbkg,Parp14,Usp15,Samhd1,Znfx1,H2-D1,Hsp90aa1	Nckap1l,Rps6ka3,Ada,Ap1g1,Dhx9,Usp15,H2-D1,Ptpn6,Hsp90aa1,Irgm1,Ikbkg,Lgals9,Anxa1,Myo1f,Pla2g4a,Pnp,Med1,Ptprj,Rac2,Spn,Stat5a,Nploc4,Ufd1,Usp9x,Ezr,Wnk1,Plcg2,Myo1g,Rps3,Parp14,Samhd1,Tbk1,Serpinb1a,Hmgb2,Znfx1
Regulation Of Neuroinflammatory Response	0.00778001	0.623717	-0.879264	-1.56843	57	3	Lrrk2,Plcg2	Sphk1,Plcg2,Lrrk2
Negative Regulation Of Translational Initiation	0.00784621	0.623717	0.901408	1.72181	19	3	Rpl13a,Tpr,Scrib	Scrib,Tpr,Rpl13a
Positive Regulation Of Phagocytosis	0.00786198	0.623717	-0.674983	-1.64247	71	9	Myh9,Dnm2,Plcg2,Nckap1l,Dock2	Nckap1l,Apoa1,Apoa2,Dnm2,Myh9,Ptprj,Sod1,Plcg2,Dock2
Small Molecule Catabolic Process	0.00932023	0.631675	-0.510143	-1.50831	91	25	Pgd,Acox3,Akr1a1,Crot,Ada,Ldha,Scp2,Xdh,Pgk1,Tpi1,Hsd17b4,Aldh1a1,Pkm	Blmh,Pgd,Actn3,Ada,Adh5,Aldh1a1,Aldoa,Cpt1a,Eno1,Gapdh,Gda,Hk1,Hsd17b4,Ldha,Pfkl,Pgk1,Pkm,Pnp,Scp2,Tpi1,Xdh,Pfkp,Akr1a1,Crot,Acox3
Circulatory System Development	0.0101192	0.631675	-0.451069	-1.42696	100	43	Myh9,Ttn,Dnm2,Rnf213,G6pdx,Xdh,Jak1,Pgk1,Prkar1a,Anxa3,Hnrnpu,Med1,Fdps,Gsk3a,Clic4,Pkm,Ilk,Atg7,Grk2,Camk2d,Pik3cd	Camk2d,Fdps,Grk2,Add1,Anxa3,Cdk1,Camp,Dnm2,Epn1,Myh7,G6pdx,Glul,Hgs,Ilk,Itga4,Itgb1,Jak1,Lmna,Anxa1,Myh9,Naca,Nedd4,Pgk1,Pik3cd,Pkm,Plec,Med1,Prkar1a,Flna,Ptprj,Rac1,Vps4b,Sphk1,Hectd1,Ttn,Vcam1,Xdh,Clic4,Hnrnpu,Pdlim5,Gsk3a,Rnf213,Atg7
Adenosine Metabolic Process	0.0102847	0.631675	-0.830783	-1.62046	81	4	Ada,Nt5c2,Xdh	Ada,Pnp,Xdh,Nt5c2
Regulation Of Endocytosis	0.0104113	0.631675	-0.560899	-1.55546	100	17	Myh9,Dnm2,Lrrk2,Plcg2,Ckap5,Nckap1l	Scrib,Nckap1l,Add1,Ap2m1,Dnm2,Eef2k,Itgb1,Myh9,Nedd4,Ppp3ca,Rab5c,Sphk1,Plcg2,Actn4,Lrrk2,Ankrd13a,Ckap5
Hormone Metabolic Process	0.0109074	0.631675	-0.74704	-1.63583	93	6	Scp2,Ide,Med1,Hsd17b4,Aldh1a1	Aldh1a1,Hsd17b4,Ide,Por,Med1,Scp2
Regulation Of Translational Initiation	0.011323	0.631675	0.752526	1.80189	18	5	Rpl13a,Tpr,Scrib,Eif3b	Scrib,Tpr,Rpl13a,Eif3b,Eif3k
Macrophage Migration	0.0117693	0.631675	0.877524	1.67619	29	3	Rpl13a,Cd9,Ptprj	Cd9,Ptprj,Rpl13a
Positive Regulation Of Lipid Transport	0.0121838	0.631675	-0.740923	-1.62243	104	6	Pla2g4a,Scp2	Apoa1,Atp8a1,Acsl1,Pla2g4a,Scp2,Tmem30a
Positive Regulation Of Lipid Localization	0.0121838	0.631675	-0.740923	-1.62243	104	6	Pla2g4a,Scp2	Apoa1,Atp8a1,Acsl1,Pla2g4a,Scp2,Tmem30a
Positive Regulation Of Endocytosis	0.0122247	0.631675	-0.610563	-1.58499	115	12	Myh9,Dnm2,Lrrk2,Plcg2,Ckap5,Nckap1l	Nckap1l,Add1,Ap2m1,Dnm2,Eef2k,Itgb1,Myh9,Ppp3ca,Plcg2,Actn4,Lrrk2,Ckap5
Fatty Acid Beta Oxidation	0.0122537	0.631675	-0.77546	-1.61247	101	5	Acox3,Crot,Scp2,Hsd17b4	Cpt1a,Hsd17b4,Scp2,Crot,Acox3
Fatty Acid Catabolic Process	0.0122537	0.631675	-0.77546	-1.61247	101	5	Acox3,Crot,Scp2,Hsd17b4	Cpt1a,Hsd17b4,Scp2,Crot,Acox3
Reactive Oxygen Species Metabolic Process	0.0122699	0.631675	-0.63649	-1.58647	113	10	Prdx1,Lrrk2,G6pdx,Plcg2,Xdh,Aldh2	Aldh2,Prdx6,G6pdx,Gnai2,Prdx1,Sod1,Vdac1,Xdh,Plcg2,Lrrk2
Activation Of Immune Response	0.0123823	0.631675	-0.540115	-1.53078	120	19	Ptpn6,Myo1g,Ada,Rps6ka3,Plcg2,Nckap1l,Usp9x,Wnk1,Tbk1,Ikbkg,Usp15,Znfx1,Hsp90aa1	Nckap1l,Rps6ka3,Ada,Usp15,Ptpn6,Hsp90aa1,Irgm1,Ikbkg,Ptprj,Nploc4,Ufd1,Usp9x,Ezr,Wnk1,Plcg2,Myo1g,Rps3,Tbk1,Znfx1
Striated Muscle Cell Differentiation	0.0123858	0.631675	-0.509711	-1.48924	121	23	Myh9,Ttn,G6pdx,Capn2,Wdr1,Prkar1a,Hnrnpu,Dock2,Fdps,Gsk3a,Tmod3,Atg7,Flnc,Camk2d,Ppp3ca	Camk2d,Fdps,Actn3,Capn2,Cd9,Myh7,G6pdx,Itgb1,Lmna,Myh9,Naca,Plec,Ppp3ca,Prkar1a,Ttn,Wdr1,Tmod3,Hnrnpu,Pdlim5,Gsk3a,Flnc,Atg7,Dock2
Neuroinflammatory Response	0.013044	0.641977	-0.821133	-1.60163	103	4	Lrrk2,Plcg2	Itgb1,Sphk1,Plcg2,Lrrk2
Post Transcriptional Gene Silencing	0.0140845	0.641977	-0.857143	-1.52897	104	3	Cnot1,Dhx9,Mov10	Dhx9,Mov10,Cnot1
Negative Regulation Of Interleukin 1 Beta Production	0.0150235	0.641977	-0.855567	-1.52616	111	3	Serpinb1a,Git1	Apoa1,Git1,Serpinb1a
Negative Regulation Of Interleukin 1 Production	0.0150235	0.641977	-0.855567	-1.52616	111	3	Serpinb1a,Git1	Apoa1,Git1,Serpinb1a
Muscle Cell Differentiation	0.015196	0.641977	-0.498644	-1.47432	149	25	Myh9,Ttn,G6pdx,Capn2,Wdr1,Prkar1a,Hnrnpu,Dock2,Fdps,Gsk3a,Tmod3,Atg7,Flnc,Camk2d,Ppp3ca	Camk2d,Actn1,Fdps,Actn3,Capn2,Cd9,Myh7,G6pdx,Itgb1,Lmna,Myh9,Naca,Plec,Ppp3ca,Prkar1a,Ttn,Wdr1,Tmod3,Hnrnpu,Pdlim5,Actn4,Gsk3a,Flnc,Atg7,Dock2
Muscle Structure Development	0.0154063	0.641977	-0.466947	-1.42692	152	32	Myh9,Ttn,G6pdx,Capn2,Wdr1,Prkar1a,Hnrnpu,Dock2,Med1,Fdps,Gsk3a,Tmod3,Ilk,Atg7,Flnc,Camk2d	Camk2d,Actn1,Fdps,Actn3,Capn2,Cd9,Ddx5,Myh7,G6pdx,Ilk,Itgb1,Lmna,Myh9,Naca,Plec,Med1,Ppp3ca,Prkar1a,Smarcc1,Ttn,Wdr1,Psma6,Tmod3,Hnrnpu,Pdlim5,Actn4,Gsk3a,Ddx17,Flnc,Atg7,Smarcd2,Dock2
Ribose Phosphate Metabolic Process	0.0155124	0.641977	-0.42901	-1.37477	154	49	Pygl,Pfas,Atic,Acly,Crot,Ada,Pank4,Lrrk2,G6pdx,Nt5c2,Xdh,Git1,Adsl,Pgk1,Prpsap1,Tpi1,Gart,Hsd17b4,Atp5pb,Pkm,Tkt,Atp6v1a,Gda,Acaca,Arl2	Acly,Acaca,Atic,Pygl,Actn3,Ada,Adsl,Aldoa,Atp5pb,Atp6v1a,Atp6v1b2,Eno1,Myh7,Acsl1,G6pdx,Gapdh,Gart,Gda,Hk1,Hspa8,Hsd17b4,Myh8,Pfkl,Pgam1,Pgk1,Pkm,Prkaca,Pnp,Hk3,Git1,Tkt,Tpi1,Vdac1,Xdh,Pfas,Impdh2,Vcp,Pank4,Acsl4,Arl2,Pfkp,Cmpk1,Lrrk2,Paics,Prpsap1,Ndufa8,Cad,Crot,Nt5c2
Amp Biosynthetic Process	0.0156126	0.641977	-0.702396	-1.60195	137	7	Pfas,Atic,Ada,Adsl,Gart	Atic,Ada,Adsl,Gart,Pnp,Pfas,Paics
Imp Biosynthetic Process	0.0156126	0.641977	-0.702396	-1.60195	137	7	Pfas,Atic,Ada,Adsl,Gart	Atic,Ada,Adsl,Gart,Pnp,Pfas,Paics
Tumor Necrosis Factor Superfamily Cytokine Production	0.0157254	0.641977	-0.664419	-1.57084	141	8	Ptpn6,Lrrk2,Plcg2,Dhx9	Dhx9,Ptpn6,Lgals9,Ptprj,Spn,Plcg2,Oas2,Lrrk2
Positive Regulation Of Inflammatory Response	0.0164584	0.641977	-0.764538	-1.58975	136	5	Pla2g4a,Lrrk2,Plcg2,Dhx9	Dhx9,Pla2g4a,Stat5a,Plcg2,Lrrk2
Carbohydrate Derivative Metabolic Process	0.0171	0.641977	-0.407806	-1.33814	170	65	Pygl,Pgd,Pfas,Akr1a1,Atic,Acly,Crot,Ada,Pank4,Lrrk2,G6pdx,Nt5c2,Xdh,Git1,Adsl,Pgk1,Prpsap1,Tpi1,Rrm1,Gart,Hsd17b4,Aldh1a1,Atp5pb,Pkm,Pgm2,Tkt,Rrm2,Atp6v1a,Taldo1,Gda,Acaca,Arl2	Acly,Acaca,Atic,Pygl,Pgd,Actn3,Ada,Adsl,Aldh1a1,Aldoa,Atp5pb,Atp6v1a,Atp6v1b2,Bgn,Cmas,Eno1,Myh7,Acsl1,G6pdx,Gapdh,Gart,Gda,Hk1,Hspa8,Hsd17b4,Myh8,Pcmt1,Pfkl,Pgam1,Pgk1,Pkm,Prkaca,Pnp,Rrm1,Rrm2,Hk3,Taldo1,Ugp2,Git1,Tkt,Tpi1,Vdac1,Xdh,Pfas,Impdh2,Abcg2,Vcp,Pank4,Acsl4,Samhd1,Arl2,Pfkp,Slc37a2,Akr1a1,Ngly1,Cmpk1,Pgm2,Lrrk2,Paics,Cltc,Prpsap1,Ndufa8,Cad,Crot,Nt5c2
Regulation Of Inflammatory Response	0.0171286	0.641977	-0.55976	-1.51971	164	15	Ada,Pla2g4a,Lrrk2,Plcg2,Git1,Dhx9,Aldh2	Ada,Aldh2,Apoa1,Dhx9,Lgals9,Anxa1,Pla2g4a,Sod1,Sphk1,Spn,Stat5a,Git1,Daglb,Plcg2,Lrrk2
Ribosomal Small Subunit Biogenesis	0.017341	0.641977	0.639676	1.67745	23	6	Rps28,Rps24,Rps21,Rps7,Rpsa,Rps15	Rpsa,Rps15,Rps24,Rps7,Rps28,Rps21
Ubiquitin Dependent Erad Pathway	0.0174897	0.641977	0.54878	1.67896	16	8	Faf2,Psmc6,Ufd1,Nploc4,Sgta,Usp14,Vcp,Ecpas	Nploc4,Ufd1,Ecpas,Vcp,Sgta,Usp14,Psmc6,Faf2
Macrophage Activation	0.0176598	0.641977	-0.761277	-1.58297	146	5	Pla2g4a,Lrrk2,Plcg2	Lgals9,Pla2g4a,Sphk1,Plcg2,Lrrk2
Negative Regulation Of Phosphorus Metabolic Process	0.017998	0.641977	-0.486257	-1.4467	177	26	Ptpn6,Lrrk2,Xdh,Git1,Nckap1l,Prpsap1,Wnk1,Prkar1a,Hnrnpu,Ilk,Plek,Ctdsp1,Grk2,Parp14,Niban1,Coro1c	Nckap1l,Grk2,Actn3,Gnai2,Rack1,Ptpn6,Hspa4,Ilk,Prkaca,Plec,Prkar1a,Ptprj,Git1,Xdh,Ctdsp1,Wnk1,Coro1c,Ppia,Iqgap1,Hnrnpu,Ywhab,Parp14,Plek,Niban1,Lrrk2,Prpsap1
Amino Acid Betaine Metabolic Process	0.0185111	0.641977	-0.848946	-1.51435	137	3	Crot,Aldh9a1	Cpt1a,Aldh9a1,Crot
Carnitine Metabolic Process	0.0185111	0.641977	-0.848946	-1.51435	137	3	Crot,Aldh9a1	Cpt1a,Aldh9a1,Crot
Cell Activation Involved In Immune Response	0.018582	0.641977	-0.557085	-1.51245	178	15	Ptpn6,Ada,Apbb1ip,Plcg2,Myo1f,Nckap1l,Anxa3,Dock2	Nckap1l,Ada,Anxa3,Ap1g1,Coro1a,Ptpn6,Lgals9,Anxa1,Myo1f,Lcp1,Rac2,Spn,Plcg2,Apbb1ip,Dock2
Regulation Of Phospholipid Transport	0.0196155	0.659335	0.853119	1.62957	49	3	Atp8a1,Apoa1,Tmem30a	Apoa1,Atp8a1,Tmem30a
Regulation Of Phosphorus Metabolic Process	0.0197079	0.659335	-0.409488	-1.33522	196	60	Myh9,Ttn,Ptpn6,Lrrk2,Hsp90ab1,Plcg2,Capn2,Scp2,Xdh,Git1,Rad50,Map2k3,Nckap1l,Prpsap1,Wnk1,Ctnnd1,Prkar1a,Hnrnpu,Gsk3a,Ikbkg,Ilk,Plek,Ctdsp1,Ranbp2,Grk2,Arl2,Parp14,Niban1,Coro1c,Hsp90aa1,Mcm7,Idh1	Nckap1l,Grk2,Actn3,Apoa1,Capn2,Ctnnd1,Camp,Eef1a1,Eef2k,Eno1,Acsl1,Gnai2,Rack1,Ptpn6,Hgs,Hsp90ab1,Hsp90aa1,Hspa4,Idh1,Irgm1,Ikbkg,Ilk,Itgb1,Lgals9,Mcm7,Myh9,Prkaca,Plec,Prkar1a,Ptprj,Rac1,Rad50,Ranbp2,Scp2,Sod1,Sphk1,Spn,Git1,Ttn,Xdh,Ctdsp1,Wnk1,Plcg2,Coro1c,Map2k3,Ppia,Vcp,Rps3,Iqgap1,Hnrnpu,Ywhab,Sh3glb1,Parp14,Plek,Arl2,Gsk3a,Niban1,Ppp1r7,Lrrk2,Prpsap1
Regulation Of Intestinal Absorption	0.0200078	0.659335	0.851107	1.62573	50	3	Abcg2,Apoa1,Apoa2	Apoa1,Apoa2,Abcg2
Negative Regulation Of Cell Communication	0.0226113	0.73384	-0.410528	-1.33234	225	57	Ptpn6,Ada,Dnm2,Rnf213,Herc4,Lrrk2,Cnot1,Xdh,Anxa5,Git1,Ubr2,Map2k3,Rasa3,Ctnnd1,Rasa4,Gsk3a,Ikbkg,Capn1,Plek,Naip2,Grk2,Snx6,Eif3a,Parp14,Samhd1,Ppp3ca,Ccar2	Grk2,Actn3,Ada,Slc25a5,Anxa5,Apoa1,Birc6,Capn1,Ctnnd1,Dnm2,Eif3a,Eno1,Gclm,Gnai2,Rack1,Ptpn6,Hgs,Ikbkg,Itgb1,Stmn1,Lmna,Naip2,Nedd4,Pafah1b1,Pfkl,Prkaca,Ppp3ca,Psme3,Ptprj,Rasa3,Rps6ka1,Strap,Git1,Nploc4,Ccar2,Ufd1,Ezr,Xdh,Ubr2,Cnot1,Grk6,Map2k3,Ppia,Vcp,Rasa4,Ywhab,Sh3glb1,Parp14,Samhd1,Plek,Rgs19,Gsk3a,Lrrk2,Rnf213,Herc4,Snx6,Hmgb2
Purine Containing Compound Biosynthetic Process	0.0234852	0.738833	-0.499061	-1.44666	230	22	Pfas,Atic,Acly,Ada,Pank4,G6pdx,Adsl,Prpsap1,Gart,Atp5pb,Pkm,Pgm2	Acly,Atic,Ada,Adsl,Aldoa,Atp5pb,Eno1,Acsl1,G6pdx,Gart,Pkm,Pnp,Vdac1,Pfas,Impdh2,Vcp,Pank4,Acsl4,Pgm2,Paics,Prpsap1,Ndufa8
Regulation Of Antigen Receptor Mediated Signaling Pathway	0.0238715	0.738833	-0.675528	-1.54067	210	7	Ptpn6,Ada,Usp9x,Ikbkg	Ada,Ptpn6,Ikbkg,Ptprj,Usp9x,Ezr,Rps3
Regulation Of T Cell Receptor Signaling Pathway	0.0238715	0.738833	-0.675528	-1.54067	210	7	Ptpn6,Ada,Usp9x,Ikbkg	Ada,Ptpn6,Ikbkg,Ptprj,Usp9x,Ezr,Rps3
Myosin Filament Organization	0.0241449	0.738833	-0.838301	-1.49536	179	3	Ttn	Eef2k,Ttn,Actr3
B Cell Receptor Signaling Pathway	0.025218	0.756907	-0.837022	-1.49308	187	3	Ptpn6,Plcg2,Nckap1l	Nckap1l,Ptpn6,Plcg2
Muscle Cell Apoptotic Process	0.0254422	0.756907	-0.620437	-1.50974	232	9	Capn2,Capn1,Ilk,Atg7,Grk2,Camk2d,Pcmt1	Camk2d,Grk2,Capn1,Capn2,Gapdh,Ilk,Naca,Pcmt1,Atg7
Ncrna Processing	0.0273973	0.761298	0.404517	1.5428	11	13	Rpl11,Rpl7,Rps28,Rps24,Rps21,Ddx17,Rps7,Tsnax,Rps15,Rpl14,Ddx5,Tut7,Pa2g4	Ddx5,Pa2g4,Rpl7,Rps15,Rps24,Rps7,Tut7,Tsnax,Rps28,Rps21,Rpl11,Ddx17,Rpl14
Negative Regulation Of Small Gtpase Mediated Signal Transduction	0.0277511	0.761298	-0.734858	-1.52804	230	5	Git1,Rasa3,Rasa4	Itgb1,Stmn1,Rasa3,Git1,Rasa4
Protein Complex Oligomerization	0.0283969	0.761298	-0.665314	-1.51738	250	7	Aldh9a1,Farsb,Rrm1,Pkm,Rrm2,Acaca,Samhd1	Acaca,Pkm,Rrm1,Rrm2,Farsb,Samhd1,Aldh9a1
Protein Tetramerization	0.0283969	0.761298	-0.665314	-1.51738	250	7	Aldh9a1,Farsb,Rrm1,Pkm,Rrm2,Acaca,Samhd1	Acaca,Pkm,Rrm1,Rrm2,Farsb,Samhd1,Aldh9a1
Organic Hydroxy Compound Biosynthetic Process	0.028399	0.761298	-0.547823	-1.47073	272	14	Myh9,G6pdx,Ldha,Plcg2,Scp2,Aldh2,Fdps,Plek	Fdps,Aldh2,Apoa1,G6pdx,Ldha,Myh9,Por,Scp2,Sod1,Sphk1,Pdxk,Plcg2,Plek,Isyna1
Ribose Phosphate Biosynthetic Process	0.0288725	0.761298	-0.476221	-1.40802	284	25	Pygl,Pfas,Atic,Acly,Ada,Pank4,G6pdx,Adsl,Prpsap1,Gart,Atp5pb,Pkm,Tkt	Acly,Atic,Pygl,Ada,Adsl,Aldoa,Atp5pb,Eno1,Acsl1,G6pdx,Gart,Pkm,Pnp,Tkt,Vdac1,Pfas,Impdh2,Vcp,Pank4,Acsl4,Cmpk1,Paics,Prpsap1,Ndufa8,Cad
Cellular Response To Inorganic Substance	0.0289809	0.761298	-0.568855	-1.47672	274	12	Lrrk2,Plcg2,Wnk1,Rasa4,Gsk3a,Clic4	Add1,Hnrnpd,Gsn,Wnk1,Cpne2,Plcg2,Iqgap1,Clic4,Rasa4,Gsk3a,Lrrk2,Ddi2
Regulation Of Small Gtpase Mediated Signal Transduction	0.0289809	0.761298	-0.568518	-1.47584	274	12	Dnm2,Git1,Rasa3,Rasa4,Dock2,Arhgap17,Camk2d	Camk2d,Apoa1,Arhgdib,Dnm2,Itgb1,Stmn1,Arhgdia,Rasa3,Git1,Rasa4,Arhgap17,Dock2
Dna Synthesis Involved In Dna Repair	0.0291927	0.761298	-0.733011	-1.5242	242	5	Pold1,Pola1,Rrm1	Pola1,Pold1,Rrm1,Vcp,Wrnip1
Stress Fiber Assembly	0.0305569	0.761298	0.765684	1.64665	61	4	Rac1,Itgb1,Apoa1	Apoa1,Itgb1,Stmn1,Rac1
Myeloid Leukocyte Mediated Immunity	0.0309796	0.761298	-0.775417	-1.51247	246	4	Wdr1,Myo1f,Anxa3	Anxa3,Myo1f,Rac2,Wdr1
Regulation Of Phosphorylation	0.0311062	0.761298	-0.412459	-1.32421	310	50	Ttn,Ptpn6,Lrrk2,Hsp90ab1,Plcg2,Xdh,Git1,Rad50,Map2k3,Nckap1l,Prpsap1,Wnk1,Ctnnd1,Prkar1a,Hnrnpu,Gsk3a,Ikbkg,Ilk,Ctdsp1,Ranbp2,Grk2,Arl2,Parp14,Niban1,Coro1c,Hsp90aa1,Mcm7	Nckap1l,Grk2,Actn3,Apoa1,Ctnnd1,Camp,Eef1a1,Eef2k,Acsl1,Rack1,Ptpn6,Hgs,Hsp90ab1,Hsp90aa1,Hspa4,Irgm1,Ikbkg,Ilk,Itgb1,Lgals9,Mcm7,Prkaca,Plec,Prkar1a,Ptprj,Rac1,Rad50,Ranbp2,Sod1,Sphk1,Spn,Git1,Ttn,Xdh,Ctdsp1,Wnk1,Plcg2,Coro1c,Map2k3,Ppia,Rps3,Iqgap1,Hnrnpu,Sh3glb1,Parp14,Arl2,Gsk3a,Niban1,Lrrk2,Prpsap1
De Novo Imp Biosynthetic Process	0.0311148	0.761298	-0.729778	-1.51748	258	5	Pfas,Atic,Adsl,Gart	Atic,Adsl,Gart,Pfas,Paics
De Novo Amp Biosynthetic Process	0.0311148	0.761298	-0.729778	-1.51748	258	5	Pfas,Atic,Adsl,Gart	Atic,Adsl,Gart,Pfas,Paics
Deoxyribonucleotide Metabolic Process	0.0319939	0.761298	-0.610067	-1.48451	292	9	Ada,Nt5c2,Xdh,Rrm1,Rrm2,Gda,Samhd1	Ada,Gda,Pnp,Rrm1,Rrm2,Xdh,Samhd1,Cmpk1,Nt5c2
Regulation Of Muscle Cell Differentiation	0.0324363	0.761298	-0.726454	-1.51056	269	5	G6pdx,Fdps,Gsk3a	Fdps,Actn3,G6pdx,Naca,Gsk3a
Regulation Of Striated Muscle Cell Differentiation	0.0324363	0.761298	-0.726454	-1.51056	269	5	G6pdx,Fdps,Gsk3a	Fdps,Actn3,G6pdx,Naca,Gsk3a
Cellular Response To Metal Ion	0.0328275	0.761298	-0.594142	-1.48092	304	10	Lrrk2,Plcg2,Wnk1,Rasa4,Gsk3a,Clic4	Add1,Gsn,Wnk1,Cpne2,Plcg2,Iqgap1,Clic4,Rasa4,Gsk3a,Lrrk2
Purine Nucleoside Monophosphate Metabolic Process	0.0335428	0.761298	-0.57484	-1.46522	314	11	Pfas,Atic,Ada,Nt5c2,Xdh,Adsl,Gart,Gda	Atic,Ada,Adsl,Gart,Gda,Pnp,Xdh,Pfas,Impdh2,Paics,Nt5c2
Gmp Metabolic Process	0.0335428	0.761298	-0.57484	-1.46522	314	11	Pfas,Atic,Ada,Nt5c2,Xdh,Adsl,Gart,Gda	Atic,Ada,Adsl,Gart,Gda,Pnp,Xdh,Pfas,Impdh2,Paics,Nt5c2
Positive Regulation Of Protein Binding	0.0349945	0.761298	-0.626783	-1.48186	315	8	Lrrk2,Hsp90ab1,Ide,Usp9x	Add1,Hsp90ab1,Hspa4,Ide,Usp9x,Lrrk2,Rpl11,Actr3
Blastocyst Development	0.0350793	0.761298	-0.722021	-1.50135	291	5	Ada,Capn2,Cnot1,Rrm2	Ada,Capn2,Psmc3,Rrm2,Cnot1
Positive Regulation Of Immune Response	0.0353428	0.761298	-0.451876	-1.36442	349	29	Ptpn6,Myo1g,Ada,Pla2g4a,Rps6ka3,Plcg2,Dhx9,Nckap1l,Usp9x,Wnk1,Med1,Tbk1,Ikbkg,Usp15,Znfx1,H2-D1,Hsp90aa1	Nckap1l,Rps6ka3,Ada,Ap1g1,Dhx9,Usp15,H2-D1,Ptpn6,Hsp90aa1,Irgm1,Ikbkg,Lgals9,Anxa1,Pla2g4a,Pnp,Med1,Ptprj,Stat5a,Nploc4,Ufd1,Usp9x,Ezr,Wnk1,Plcg2,Myo1g,Rps3,Tbk1,Hmgb2,Znfx1
Defense Response To Gram Positive Bacterium	0.0360404	0.761298	-0.719917	-1.49697	299	5	Gbp2,Myo1f,Tbk1	Camp,Gbp2,Myo1f,Tbk1,Hmgb2
Protein Exit From Endoplasmic Reticulum	0.0363528	0.761298	0.652525	1.56244	60	5	Faf2,Tmem30a,Ufd1,Nploc4	Nploc4,Ufd1,Vcp,Tmem30a,Faf2
Cellular Response To Calcium Ion	0.0376739	0.761298	-0.650378	-1.48331	332	7	Plcg2,Wnk1,Rasa4,Clic4	Add1,Wnk1,Cpne2,Plcg2,Iqgap1,Clic4,Rasa4
Positive Regulation Of Lipid Catabolic Process	0.0380541	0.761298	0.812968	1.55288	96	3	Daglb,Apoa2,Cpt1a	Apoa2,Cpt1a,Daglb
Nik Nf Kappab Signaling	0.0383528	0.761298	-0.649271	-1.48079	338	7	Prdx1,Ikbkg,Capn1,Ilk	Capn1,Ikbkg,Ilk,Prdx1,Sphk1,Rps3,Actn4
Response To Calcium Ion	0.0387913	0.761298	-0.542464	-1.43415	370	13	Ttn,Pla2g4a,Plcg2,Anxa5,Wnk1,Rasa4,Clic4	Add1,Anxa5,Anxa7,Hnrnpd,Pla2g4a,Ppp3ca,Ttn,Wnk1,Cpne2,Plcg2,Iqgap1,Clic4,Rasa4
Purine Containing Compound Metabolic Process	0.0388116	0.761298	-0.400695	-1.29699	387	55	Pgd,Pfas,Atic,Acly,Crot,Ada,Pank4,Lrrk2,G6pdx,Ldha,Nt5c2,Xdh,Git1,Adsl,Pgk1,Prpsap1,Tpi1,Gart,Hsd17b4,Atp5pb,Pkm,Pgm2,Tkt,Atp6v1a,Taldo1,Gda,Acaca,Arl2	Acly,Acaca,Atic,Pgd,Actn3,Ada,Adsl,Aldoa,Atp5pb,Atp6v1a,Atp6v1b2,Eno1,Myh7,Acsl1,G6pdx,Gapdh,Gart,Gda,Hk1,Hspa8,Hsd17b4,Idh1,Ldha,Mdh1,Myh8,Pcmt1,Pfkl,Pgam1,Pgk1,Pkm,Prkaca,Pnp,Hk3,Taldo1,Git1,Tkt,Tpi1,Vdac1,Xdh,Pfas,Impdh2,Abcg2,Vcp,Pank4,Acsl4,Samhd1,Arl2,Pfkp,Pgm2,Lrrk2,Paics,Prpsap1,Ndufa8,Crot,Nt5c2
Alcohol Metabolic Process	0.0395006	0.761298	-0.494203	-1.40066	385	19	Myh9,Akr1a1,Pla2g4a,G6pdx,Plcg2,Scp2,Tpi1,Aldh1a1,Fdps,Plek	Fdps,Adh5,Aldh1a1,Apoa1,Apoa2,G6pdx,Idh1,Myh9,Pla2g4a,Por,Scp2,Sod1,Sphk1,Tpi1,Plcg2,Plek,Slc37a2,Akr1a1,Isyna1
Nucleoside Metabolic Process	0.0397564	0.761298	-0.621305	-1.46891	358	8	Atic,Ada,Nt5c2,Xdh,Pgm2,Gda,Pcmt1	Atic,Ada,Gda,Pcmt1,Pnp,Xdh,Pgm2,Nt5c2
Muscle Cell Development	0.0406562	0.761298	-0.485628	-1.39827	398	21	Ttn,G6pdx,Wdr1,Prkar1a,Hnrnpu,Fdps,Gsk3a,Tmod3,Atg7,Flnc,Camk2d,Ppp3ca	Camk2d,Actn1,Fdps,Actn3,Myh7,G6pdx,Itgb1,Lmna,Naca,Plec,Ppp3ca,Prkar1a,Ttn,Wdr1,Tmod3,Hnrnpu,Pdlim5,Actn4,Gsk3a,Flnc,Atg7
Positive Regulation Of Nf Kappab Transcription Factor Activity	0.0426519	0.761298	-0.643273	-1.46711	376	7	Plcg2,Dhx9,Ikbkg	Dhx9,Ikbkg,Sphk1,Plcg2,Psma6,Ppia,Rps3
Regulation Of Response To External Stimulus	0.0427984	0.761298	-0.417433	-1.31276	426	41	Ada,Pla2g4a,Lrrk2,Rps6ka3,Plcg2,Coro1b,Serpinb1a,Anxa5,Git1,Dhx9,Aldh2,Myo1f,Nckap1l,Wnk1,Med1,Tbk1	Nckap1l,Rps6ka3,Ada,Aldh2,Anxa5,Ap1g1,Apoa1,Cd9,Dhx9,Usp15,Hsp90aa1,Irgm1,Lgals9,Anxa1,Myo1f,Pcbp2,Pla2g4a,Med1,Flna,Ptprj,Rac1,Rac2,Sod1,Sphk1,Spn,Stat5a,Git1,Nploc4,Ufd1,Daglb,Wnk1,Plcg2,Coro1b,Parp14,Samhd1,Tbk1,Usp14,Serpinb1a,Lrrk2,Hmgb2,Znfx1
Regulation Of Reactive Oxygen Species Metabolic Process	0.0434438	0.761298	-0.641766	-1.46367	383	7	G6pdx,Plcg2,Xdh,Aldh2	Aldh2,G6pdx,Gnai2,Sod1,Vdac1,Xdh,Plcg2
Nucleoside Phosphate Biosynthetic Process	0.0443724	0.761298	-0.462351	-1.36701	437	25	Pfas,Atic,Acly,Ada,Pank4,G6pdx,Adsl,Prpsap1,Rrm1,Gart,Atp5pb,Pkm,Rrm2	Acly,Atic,Ada,Adsl,Aldoa,Atp5pb,Eno1,Acsl1,G6pdx,Gart,Pkm,Pnp,Rrm1,Rrm2,Vdac1,Pfas,Impdh2,Vcp,Pank4,Acsl4,Cmpk1,Paics,Prpsap1,Ndufa8,Cad
Regulation Of Calcium Mediated Signaling	0.0446901	0.761298	-0.705642	-1.46729	371	5	Ada,Lrrk2,Plcg2	Actn3,Ada,Ppp3ca,Plcg2,Lrrk2
Neutrophil Mediated Immunity	0.0449363	0.761298	-0.808853	-1.44283	334	3	Wdr1,Myo1f,Anxa3	Anxa3,Myo1f,Wdr1
Blood Vessel Morphogenesis	0.044937	0.761298	-0.474423	-1.37524	441	22	Myh9,Rnf213,Xdh,Jak1,Pgk1,Anxa3,Med1,Clic4,Pkm	Add1,Anxa3,Camp,Epn1,Glul,Hgs,Itgb1,Jak1,Anxa1,Myh9,Nedd4,Pgk1,Pik3cd,Pkm,Med1,Flna,Ptprj,Vps4b,Sphk1,Xdh,Clic4,Rnf213
Protein Localization To Plasma Membrane	0.0454545	0.761298	0.317696	1.40875	11	18	Rac1,Gga1,Cltc,Efr3a,Ap2m1,Itgb1,Vti1b,Scrib	Scrib,Gga1,Camk2d,Ap2m1,Rack1,Itgb1,Kif5b,Flna,Rac1,Scp2,Hectd1,Sptbn1,Ezr,Vti1b,Golga7,Cltc,Actr3,Efr3a
Positive Regulation Of Intrinsic Apoptotic Signaling Pathway By P53 Class Mediator	0.0462927	0.761298	0.800548	1.52915	117	3	Sh3glb1,Rpl11,Rps7	Rps7,Sh3glb1,Rpl11
Vasculature Development	0.0463442	0.761298	-0.462069	-1.35832	456	24	Myh9,Dnm2,Rnf213,Xdh,Jak1,Pgk1,Anxa3,Med1,Clic4,Pkm	Add1,Anxa3,Camp,Dnm2,Epn1,Glul,Hgs,Itgb1,Jak1,Anxa1,Myh9,Nedd4,Pgk1,Pik3cd,Pkm,Med1,Flna,Ptprj,Vps4b,Sphk1,Hectd1,Xdh,Clic4,Rnf213
Polyol Metabolic Process	0.0465116	0.761298	-0.610982	-1.4445	419	8	Myh9,Pla2g4a,Plcg2,Scp2,Tpi1,Plek	Myh9,Pla2g4a,Scp2,Sphk1,Tpi1,Plcg2,Plek,Isyna1
Rrna Metabolic Process	0.0467836	0.761298	0.403689	1.48229	23	12	Rpl11,Rpl7,Rps28,Rps24,Rps21,Ddx17,Rps7,Rps15,Mars1,Rpl14,Polr1b,Pa2g4	Pa2g4,Rpl7,Polr1b,Rps15,Rps24,Rps7,Mars1,Rps28,Rps21,Rpl11,Ddx17,Rpl14
Positive Regulation Of Atp Dependent Activity	0.0468142	0.761298	-0.804829	-1.43566	348	3	Dnm2,Dhx9,Hnrnpu	Dhx9,Dnm2,Hnrnpu
Striated Muscle Cell Apoptotic Process	0.0470641	0.761298	-0.636422	-1.45148	415	7	Capn2,Capn1,Ilk,Atg7,Camk2d,Pcmt1	Camk2d,Capn1,Capn2,Ilk,Naca,Pcmt1,Atg7
Response To Salt	0.0479565	0.761298	-0.491706	-1.37913	466	18	Ttn,Ada,Pla2g4a,Plcg2,Anxa5,Wnk1,Rasa4,Gsk3a,Clic4	Ehmt2,Ada,Add1,Anxa5,Anxa7,Hnrnpd,Gnai2,Pla2g4a,Plec,Ppp3ca,Ttn,Wnk1,Cpne2,Plcg2,Iqgap1,Clic4,Rasa4,Gsk3a
Regulated Exocytosis	0.0481117	0.761298	-0.506383	-1.38965	464	16	Myh9,Lrrk2,Git1,Myo1f,Nckap1l,Anxa3,Arhgap17,Plek	Scrib,Nckap1l,Anxa3,Ap1g1,Coro1a,Gnai2,Lgals9,Myh9,Myo1f,Prkaca,Rac2,Rap1b,Git1,Plek,Lrrk2,Arhgap17
Lipid Modification	0.0484822	0.761298	-0.588168	-1.43122	443	9	Acox3,Crot,Rnf213,Scp2,Hsd17b4,Mtmr6	Adh5,Cpt1a,Hsd17b4,Por,Scp2,Mtmr6,Rnf213,Crot,Acox3
Negative Regulation Of Adaptive Immune Response	0.048558	0.761298	-0.802594	-1.43167	361	3	Ptpn6,Nckap1l	Nckap1l,Ptpn6,Spn
Positive Regulation Of Transcription By Rna Polymerase Ii	0.0493364	0.761298	-0.458703	-1.35622	486	25	Rps6ka3,Dhx9,Hnrnpu,Med1,Tbk1,Gsk3a,Actr2,Top2a,Ikbkg,Pkm	Rps6ka3,Hnrnpd,Dhx9,Ikbkg,Kpna6,Naca,Pcbp2,Pkm,Med1,Ppp3ca,Psmc3,Rps6ka1,Smarcc1,Stat5a,Top2a,Ube3a,Cops5,Hnrnpu,Tbk1,Gsk3a,Actr2,Ddx17,Psmc6,Actr3,Hmgb2
Glycosyl Compound Metabolic Process	0.0494026	0.761298	-0.571213	-1.42377	458	10	Akr1a1,Atic,Ada,Nt5c2,Xdh,Pgm2,Gda,Pcmt1	Atic,Ada,Gda,Pcmt1,Pnp,Xdh,Abcg2,Akr1a1,Pgm2,Nt5c2
Regulation Of Organ Growth	0.0496676	0.761298	-0.740274	-1.44392	395	4	G6pdx,Fdps,Gsk3a	Fdps,Cdk1,G6pdx,Gsk3a
Regulation Of Heart Growth	0.0496676	0.761298	-0.740274	-1.44392	395	4	G6pdx,Fdps,Gsk3a	Fdps,Cdk1,G6pdx,Gsk3a
Leukocyte Mediated Immunity	0.0499948	0.761298	-0.497314	-1.37913	484	17	Ptpn6,Myo1g,Prdx1,Plcg2,Wdr1,Myo1f,Nckap1l,Anxa3	Nckap1l,Anxa3,Ap1g1,Coro1a,H2-D1,Ptpn6,Kif5b,Lgals9,Myo1f,Prdx1,Pnp,Rac2,Spn,Stat5a,Wdr1,Plcg2,Myo1g

## Sheet: Clusters
clusterName	numOfTerms	numOfGenes	largestTerm	termWithSmallestPvalue
C1	10	21	Regulation Of Immune Response	Immune Response Regulating Cell Surface Receptor Signaling Pathway
C2	10	11	Gmp Metabolic Process	Imp Metabolic Process
C3	10	14	Cell Activation Involved In Immune Response	Myeloid Cell Activation Involved In Immune Response
C4	7	41	Organophosphate Metabolic Process	Organophosphate Biosynthetic Process
C5	7	33	Anatomical Structure Formation Involved In Morphogenesis	Anatomical Structure Formation Involved In Morphogenesis
C6	6	16	Small Molecule Catabolic Process	Monocarboxylic Acid Catabolic Process
C7	4	48	Regulation Of Phosphorus Metabolic Process	Negative Regulation Of Phosphorus Metabolic Process
C8	3	6	Cellular Response To Inorganic Substance	Cellular Response To Inorganic Substance
C9	3	15	Organic Hydroxy Compound Metabolic Process	Organic Hydroxy Compound Metabolic Process
C10	3	5	Positive Regulation Of Lipid Localization	Positive Regulation Of Lipid Localization
C11	3	7	Regulation Of Endocytosis	Positive Regulation Of Phagocytosis
C12	2	4	Regulation Of Translational Initiation	Negative Regulation Of Translational Initiation
C13	2	9	Ubiquitin Dependent Erad Pathway	Ubiquitin Dependent Erad Pathway
C14	2	7	Protein Complex Oligomerization	Protein Complex Oligomerization
C15	2	3	Inositol Trisphosphate Biosynthetic Process	Inositol Trisphosphate Biosynthetic Process
C16	2	7	Regulation Of Small Gtpase Mediated Signal Transduction	Negative Regulation Of Small Gtpase Mediated Signal Transduction
C17	2	2	Negative Regulation Of Interleukin 1 Beta Production	Negative Regulation Of Interleukin 1 Beta Production
C18	2	14	Ncrna Processing	Ribosomal Small Subunit Biogenesis
C19	2	2	Amino Acid Betaine Metabolic Process	Amino Acid Betaine Metabolic Process
C20	2	2	Response To Catecholamine	Response To Catecholamine

## Sheet: C1
pathway	pval	padj	ES	NES	nMoreExtreme	size	GenesInAnnotation	leadingEdge
GOBP_IMMUNE_RESPONSE_REGULATING_CELL_SURFACE_RECEPTOR_SIGNALING_PATHWAY	0.000958364	0.610563	-0.723115	-1.84316	8	11	Nckap1l,Ada,Ptpn6,Ikbkg,Ptprj,Usp9x,Ezr,Wnk1,Plcg2,Myo1g,Rps3	Ptpn6,Myo1g,Ada,Plcg2,Nckap1l,Usp9x,Wnk1,Ikbkg
GOBP_ANTIGEN_RECEPTOR_MEDIATED_SIGNALING_PATHWAY	0.0017221	0.610563	-0.714865	-1.78183	15	10	Nckap1l,Ada,Ptpn6,Ikbkg,Ptprj,Usp9x,Ezr,Wnk1,Plcg2,Rps3	Ptpn6,Ada,Plcg2,Nckap1l,Usp9x,Wnk1,Ikbkg
GOBP_T_CELL_RECEPTOR_SIGNALING_PATHWAY	0.00447696	0.623717	-0.705453	-1.71662	40	9	Ada,Ptpn6,Ikbkg,Ptprj,Usp9x,Ezr,Wnk1,Plcg2,Rps3	Ptpn6,Ada,Plcg2,Usp9x,Wnk1,Ikbkg
GOBP_IMMUNE_RESPONSE_REGULATING_SIGNALING_PATHWAY	0.00682876	0.623717	-0.584856	-1.605	65	16	Nckap1l,Rps6ka3,Ada,Usp15,Ptpn6,Irgm1,Ikbkg,Ptprj,Nploc4,Ufd1,Usp9x,Ezr,Wnk1,Plcg2,Myo1g,Rps3	Ptpn6,Myo1g,Ada,Rps6ka3,Plcg2,Nckap1l,Usp9x,Wnk1,Ikbkg
GOBP_REGULATION_OF_IMMUNE_RESPONSE	0.00753845	0.623717	-0.477216	-1.47472	74	35	Nckap1l,Rps6ka3,Ada,Ap1g1,Dhx9,Usp15,H2-D1,Ptpn6,Hsp90aa1,Irgm1,Ikbkg,Lgals9,Anxa1,Myo1f,Pla2g4a,Pnp,Med1,Ptprj,Rac2,Spn,Stat5a,Nploc4,Ufd1,Usp9x,Ezr,Wnk1,Plcg2,Myo1g,Rps3,Parp14,Samhd1,Tbk1,Serpinb1a,Hmgb2,Znfx1	Ptpn6,Myo1g,Ada,Pla2g4a,Rps6ka3,Plcg2,Serpinb1a,Dhx9,Myo1f,Nckap1l,Usp9x,Wnk1,Med1,Tbk1,Ikbkg,Parp14,Usp15,Samhd1,Znfx1,H2-D1,Hsp90aa1
GOBP_ACTIVATION_OF_IMMUNE_RESPONSE	0.0123823	0.631675	-0.540115	-1.53078	120	19	Nckap1l,Rps6ka3,Ada,Usp15,Ptpn6,Hsp90aa1,Irgm1,Ikbkg,Ptprj,Nploc4,Ufd1,Usp9x,Ezr,Wnk1,Plcg2,Myo1g,Rps3,Tbk1,Znfx1	Ptpn6,Myo1g,Ada,Rps6ka3,Plcg2,Nckap1l,Usp9x,Wnk1,Tbk1,Ikbkg,Usp15,Znfx1,Hsp90aa1
GOBP_REGULATION_OF_ANTIGEN_RECEPTOR_MEDIATED_SIGNALING_PATHWAY	0.0238715	0.738833	-0.675528	-1.54067	210	7	Ada,Ptpn6,Ikbkg,Ptprj,Usp9x,Ezr,Rps3	Ptpn6,Ada,Usp9x,Ikbkg
GOBP_REGULATION_OF_T_CELL_RECEPTOR_SIGNALING_PATHWAY	0.0238715	0.738833	-0.675528	-1.54067	210	7	Ada,Ptpn6,Ikbkg,Ptprj,Usp9x,Ezr,Rps3	Ptpn6,Ada,Usp9x,Ikbkg
GOBP_B_CELL_RECEPTOR_SIGNALING_PATHWAY	0.025218	0.756907	-0.837022	-1.49308	187	3	Nckap1l,Ptpn6,Plcg2	Ptpn6,Plcg2,Nckap1l
GOBP_POSITIVE_REGULATION_OF_IMMUNE_RESPONSE	0.0353428	0.761298	-0.451876	-1.36442	349	29	Nckap1l,Rps6ka3,Ada,Ap1g1,Dhx9,Usp15,H2-D1,Ptpn6,Hsp90aa1,Irgm1,Ikbkg,Lgals9,Anxa1,Pla2g4a,Pnp,Med1,Ptprj,Stat5a,Nploc4,Ufd1,Usp9x,Ezr,Wnk1,Plcg2,Myo1g,Rps3,Tbk1,Hmgb2,Znfx1	Ptpn6,Myo1g,Ada,Pla2g4a,Rps6ka3,Plcg2,Dhx9,Nckap1l,Usp9x,Wnk1,Med1,Tbk1,Ikbkg,Usp15,Znfx1,H2-D1,Hsp90aa1

## Sheet: C2
pathway	pval	padj	ES	NES	nMoreExtreme	size	GenesInAnnotation	leadingEdge
GOBP_IMP_METABOLIC_PROCESS	0.00218388	0.610563	-0.731603	-1.78025	19	9	Atic,Ada,Adsl,Gart,Pnp,Xdh,Pfas,Paics,Nt5c2	Pfas,Atic,Ada,Nt5c2,Xdh,Adsl,Gart
GOBP_AMP_METABOLIC_PROCESS	0.00454042	0.623717	-0.718782	-1.69937	40	8	Atic,Ada,Adsl,Gart,Pnp,Xdh,Pfas,Paics	Pfas,Atic,Ada,Xdh,Adsl,Gart
GOBP_ADENOSINE_METABOLIC_PROCESS	0.0102847	0.631675	-0.830783	-1.62046	81	4	Ada,Pnp,Xdh,Nt5c2	Ada,Nt5c2,Xdh
GOBP_AMP_BIOSYNTHETIC_PROCESS	0.0156126	0.641977	-0.702396	-1.60195	137	7	Atic,Ada,Adsl,Gart,Pnp,Pfas,Paics	Pfas,Atic,Ada,Adsl,Gart
GOBP_IMP_BIOSYNTHETIC_PROCESS	0.0156126	0.641977	-0.702396	-1.60195	137	7	Atic,Ada,Adsl,Gart,Pnp,Pfas,Paics	Pfas,Atic,Ada,Adsl,Gart
GOBP_DE_NOVO_IMP_BIOSYNTHETIC_PROCESS	0.0311148	0.761298	-0.729778	-1.51748	258	5	Atic,Adsl,Gart,Pfas,Paics	Pfas,Atic,Adsl,Gart
GOBP_DE_NOVO_AMP_BIOSYNTHETIC_PROCESS	0.0311148	0.761298	-0.729778	-1.51748	258	5	Atic,Adsl,Gart,Pfas,Paics	Pfas,Atic,Adsl,Gart
GOBP_DEOXYRIBONUCLEOTIDE_METABOLIC_PROCESS	0.0319939	0.761298	-0.610067	-1.48451	292	9	Ada,Gda,Pnp,Rrm1,Rrm2,Xdh,Samhd1,Cmpk1,Nt5c2	Ada,Nt5c2,Xdh,Rrm1,Rrm2,Gda,Samhd1
GOBP_PURINE_NUCLEOSIDE_MONOPHOSPHATE_METABOLIC_PROCESS	0.0335428	0.761298	-0.57484	-1.46522	314	11	Atic,Ada,Adsl,Gart,Gda,Pnp,Xdh,Pfas,Impdh2,Paics,Nt5c2	Pfas,Atic,Ada,Nt5c2,Xdh,Adsl,Gart,Gda
GOBP_GMP_METABOLIC_PROCESS	0.0335428	0.761298	-0.57484	-1.46522	314	11	Atic,Ada,Adsl,Gart,Gda,Pnp,Xdh,Pfas,Impdh2,Paics,Nt5c2	Pfas,Atic,Ada,Nt5c2,Xdh,Adsl,Gart,Gda

## Sheet: C3
pathway	pval	padj	ES	NES	nMoreExtreme	size	GenesInAnnotation	leadingEdge
GOBP_MYELOID_CELL_ACTIVATION_INVOLVED_IN_IMMUNE_RESPONSE	0.00498956	0.623717	-0.78612	-1.7214	42	6	Anxa3,Ptpn6,Myo1f,Rac2,Plcg2,Dock2	Ptpn6,Plcg2,Myo1f,Anxa3,Dock2
GOBP_MYELOID_LEUKOCYTE_ACTIVATION	0.00727158	0.623717	-0.627327	-1.6285	68	12	Anxa3,Camp,Ptpn6,Lgals9,Anxa1,Myo1f,Pla2g4a,Rac2,Sphk1,Plcg2,Lrrk2,Dock2	Ptpn6,Pla2g4a,Lrrk2,Plcg2,Myo1f,Anxa3,Dock2
GOBP_REGULATION_OF_NEUROINFLAMMATORY_RESPONSE	0.00778001	0.623717	-0.879264	-1.56843	57	3	Sphk1,Plcg2,Lrrk2	Lrrk2,Plcg2
GOBP_NEUROINFLAMMATORY_RESPONSE	0.013044	0.641977	-0.821133	-1.60163	103	4	Itgb1,Sphk1,Plcg2,Lrrk2	Lrrk2,Plcg2
GOBP_TUMOR_NECROSIS_FACTOR_SUPERFAMILY_CYTOKINE_PRODUCTION	0.0157254	0.641977	-0.664419	-1.57084	141	8	Dhx9,Ptpn6,Lgals9,Ptprj,Spn,Plcg2,Oas2,Lrrk2	Ptpn6,Lrrk2,Plcg2,Dhx9
GOBP_POSITIVE_REGULATION_OF_INFLAMMATORY_RESPONSE	0.0164584	0.641977	-0.764538	-1.58975	136	5	Dhx9,Pla2g4a,Stat5a,Plcg2,Lrrk2	Pla2g4a,Lrrk2,Plcg2,Dhx9
GOBP_REGULATION_OF_INFLAMMATORY_RESPONSE	0.0171286	0.641977	-0.55976	-1.51971	164	15	Ada,Aldh2,Apoa1,Dhx9,Lgals9,Anxa1,Pla2g4a,Sod1,Sphk1,Spn,Stat5a,Git1,Daglb,Plcg2,Lrrk2	Ada,Pla2g4a,Lrrk2,Plcg2,Git1,Dhx9,Aldh2
GOBP_MACROPHAGE_ACTIVATION	0.0176598	0.641977	-0.761277	-1.58297	146	5	Lgals9,Pla2g4a,Sphk1,Plcg2,Lrrk2	Pla2g4a,Lrrk2,Plcg2
GOBP_CELL_ACTIVATION_INVOLVED_IN_IMMUNE_RESPONSE	0.018582	0.641977	-0.557085	-1.51245	178	15	Nckap1l,Ada,Anxa3,Ap1g1,Coro1a,Ptpn6,Lgals9,Anxa1,Myo1f,Lcp1,Rac2,Spn,Plcg2,Apbb1ip,Dock2	Ptpn6,Ada,Apbb1ip,Plcg2,Myo1f,Nckap1l,Anxa3,Dock2
GOBP_MYELOID_LEUKOCYTE_MEDIATED_IMMUNITY	0.0309796	0.761298	-0.775417	-1.51247	246	4	Anxa3,Myo1f,Rac2,Wdr1	Wdr1,Myo1f,Anxa3

## Sheet: C4
pathway	pval	padj	ES	NES	nMoreExtreme	size	GenesInAnnotation	leadingEdge
GOBP_ORGANOPHOSPHATE_BIOSYNTHETIC_PROCESS	0.00190343	0.610563	-0.491821	-1.55968	18	44	Acly,Atic,Pygl,Fdps,Ada,Adsl,Aldoa,Apoa1,Apoa2,Atp5pb,Capn2,Eno1,Acsl1,G6pdx,Gart,Idh1,Myh9,Pik3cd,Pkm,Pla2g4a,Pnp,Rrm1,Rrm2,Scp2,Pdxk,Tkt,Tpi1,Vdac1,Plcg2,Pfas,Impdh2,Vcp,Pank4,Acsl4,Cdipt,Sh3glb1,Plek,Akr1a1,Cmpk1,Paics,Prpsap1,Ndufa8,Cad,Isyna1	Myh9,Pygl,Pfas,Akr1a1,Atic,Acly,Ada,Pank4,Pla2g4a,G6pdx,Plcg2,Capn2,Scp2,Adsl,Prpsap1,Tpi1,Rrm1,Gart,Fdps,Atp5pb,Pkm,Tkt,Rrm2,Plek
GOBP_ORGANOPHOSPHATE_METABOLIC_PROCESS	0.004	0.623717	-0.426875	-1.41718	39	77	Acly,Acaca,Atic,Pygl,Fdps,Pgd,Actn3,Ada,Adsl,Aldoa,Prdx6,Apoa1,Apoa2,Atp5pb,Atp6v1a,Atp6v1b2,Capn2,Eno1,Myh7,Acsl1,G6pdx,Gapdh,Gart,Gda,Hk1,Hspa8,Hsd17b4,Idh1,Ldha,Mdh1,Myh8,Myh9,Pfkl,Pgam1,Pgk1,Pik3cd,Pkm,Prkaca,Pla2g4a,Plcb2,Pnp,Rrm1,Rrm2,Scp2,Hk3,Taldo1,Pdxk,Ugp2,Git1,Tkt,Mtmr6,Tpi1,Vdac1,Xdh,Plcg2,Pfas,Impdh2,Vcp,Pank4,Acsl4,Cdipt,Sh3glb1,Samhd1,Plek,Arl2,Pfkp,Slc37a2,Akr1a1,Cmpk1,Lrrk2,Paics…	Myh9,Pygl,Pgd,Pfas,Akr1a1,Atic,Acly,Crot,Ada,Pank4,Pla2g4a,Lrrk2,G6pdx,Ldha,Plcg2,Nt5c2,Capn2,Scp2,Xdh,Git1,Adsl,Pgk1,Prpsap1,Tpi1,Rrm1,Gart,Hsd17b4,Fdps,Atp5pb,Pkm,Tkt,Rrm2,Atp6v1a,Plek,Taldo1,Mtmr6,Gda,Acaca,Arl2
GOBP_CARBOHYDRATE_DERIVATIVE_BIOSYNTHETIC_PROCESS	0.00523613	0.623717	-0.492879	-1.50616	51	32	Acly,Atic,Pygl,Ada,Adsl,Aldoa,Atp5pb,Cmas,Eno1,Acsl1,G6pdx,Gart,Pkm,Pnp,Rrm1,Rrm2,Tkt,Tpi1,Vdac1,Pfas,Impdh2,Vcp,Pank4,Acsl4,Akr1a1,Cmpk1,Pgm2,Paics,Cltc,Prpsap1,Ndufa8,Cad	Pygl,Pfas,Akr1a1,Atic,Acly,Ada,Pank4,G6pdx,Adsl,Prpsap1,Tpi1,Rrm1,Gart,Atp5pb,Pkm,Pgm2,Tkt,Rrm2
GOBP_RIBOSE_PHOSPHATE_METABOLIC_PROCESS	0.0155124	0.641977	-0.42901	-1.37477	154	49	Acly,Acaca,Atic,Pygl,Actn3,Ada,Adsl,Aldoa,Atp5pb,Atp6v1a,Atp6v1b2,Eno1,Myh7,Acsl1,G6pdx,Gapdh,Gart,Gda,Hk1,Hspa8,Hsd17b4,Myh8,Pfkl,Pgam1,Pgk1,Pkm,Prkaca,Pnp,Hk3,Git1,Tkt,Tpi1,Vdac1,Xdh,Pfas,Impdh2,Vcp,Pank4,Acsl4,Arl2,Pfkp,Cmpk1,Lrrk2,Paics,Prpsap1,Ndufa8,Cad,Crot,Nt5c2	Pygl,Pfas,Atic,Acly,Crot,Ada,Pank4,Lrrk2,G6pdx,Nt5c2,Xdh,Git1,Adsl,Pgk1,Prpsap1,Tpi1,Gart,Hsd17b4,Atp5pb,Pkm,Tkt,Atp6v1a,Gda,Acaca,Arl2
GOBP_CARBOHYDRATE_DERIVATIVE_METABOLIC_PROCESS	0.0171	0.641977	-0.407806	-1.33814	170	65	Acly,Acaca,Atic,Pygl,Pgd,Actn3,Ada,Adsl,Aldh1a1,Aldoa,Atp5pb,Atp6v1a,Atp6v1b2,Bgn,Cmas,Eno1,Myh7,Acsl1,G6pdx,Gapdh,Gart,Gda,Hk1,Hspa8,Hsd17b4,Myh8,Pcmt1,Pfkl,Pgam1,Pgk1,Pkm,Prkaca,Pnp,Rrm1,Rrm2,Hk3,Taldo1,Ugp2,Git1,Tkt,Tpi1,Vdac1,Xdh,Pfas,Impdh2,Abcg2,Vcp,Pank4,Acsl4,Samhd1,Arl2,Pfkp,Slc37a2,Akr1a1,Ngly1,Cmpk1,Pgm2,Lrrk2,Paics,Cltc,Prpsap1,Ndufa8,Cad,Crot,Nt5c2	Pygl,Pgd,Pfas,Akr1a1,Atic,Acly,Crot,Ada,Pank4,Lrrk2,G6pdx,Nt5c2,Xdh,Git1,Adsl,Pgk1,Prpsap1,Tpi1,Rrm1,Gart,Hsd17b4,Aldh1a1,Atp5pb,Pkm,Pgm2,Tkt,Rrm2,Atp6v1a,Taldo1,Gda,Acaca,Arl2
GOBP_PURINE_CONTAINING_COMPOUND_BIOSYNTHETIC_PROCESS	0.0234852	0.738833	-0.499061	-1.44666	230	22	Acly,Atic,Ada,Adsl,Aldoa,Atp5pb,Eno1,Acsl1,G6pdx,Gart,Pkm,Pnp,Vdac1,Pfas,Impdh2,Vcp,Pank4,Acsl4,Pgm2,Paics,Prpsap1,Ndufa8	Pfas,Atic,Acly,Ada,Pank4,G6pdx,Adsl,Prpsap1,Gart,Atp5pb,Pkm,Pgm2
GOBP_RIBOSE_PHOSPHATE_BIOSYNTHETIC_PROCESS	0.0288725	0.761298	-0.476221	-1.40802	284	25	Acly,Atic,Pygl,Ada,Adsl,Aldoa,Atp5pb,Eno1,Acsl1,G6pdx,Gart,Pkm,Pnp,Tkt,Vdac1,Pfas,Impdh2,Vcp,Pank4,Acsl4,Cmpk1,Paics,Prpsap1,Ndufa8,Cad	Pygl,Pfas,Atic,Acly,Ada,Pank4,G6pdx,Adsl,Prpsap1,Gart,Atp5pb,Pkm,Tkt

## Sheet: C5
pathway	pval	padj	ES	NES	nMoreExtreme	size	GenesInAnnotation	leadingEdge
GOBP_ANATOMICAL_STRUCTURE_FORMATION_INVOLVED_IN_MORPHOGENESIS	0.00420757	0.623717	-0.464812	-1.47403	41	44	Scrib,Actn1,Ada,Add1,Aldh1a1,Anxa3,Capn2,Cd9,Cfl1,Camp,Epn1,Myh7,Glul,Ptpn6,Hgs,Ilk,Itgb1,Jak1,Anxa1,Myh9,Pafah1b1,Pgk1,Pik3cd,Pkm,Prkaca,Plec,Med1,Prkar1a,Flna,Rps7,Vps4b,Sphk1,Hectd1,Sec23ip,Sptbn1,Ttn,Wdr1,Cnot1,Clic4,Tmod3,Rnf213,Flnc,Ckap5,Dock2	Myh9,Ttn,Ptpn6,Ada,Rnf213,Capn2,Cnot1,Wdr1,Jak1,Pgk1,Ckap5,Prkar1a,Anxa3,Dock2,Med1,Aldh1a1,Tmod3,Clic4,Pkm,Sptbn1,Ilk,Flnc
GOBP_CIRCULATORY_SYSTEM_DEVELOPMENT	0.0101192	0.631675	-0.451069	-1.42696	100	43	Camk2d,Fdps,Grk2,Add1,Anxa3,Cdk1,Camp,Dnm2,Epn1,Myh7,G6pdx,Glul,Hgs,Ilk,Itga4,Itgb1,Jak1,Lmna,Anxa1,Myh9,Naca,Nedd4,Pgk1,Pik3cd,Pkm,Plec,Med1,Prkar1a,Flna,Ptprj,Rac1,Vps4b,Sphk1,Hectd1,Ttn,Vcam1,Xdh,Clic4,Hnrnpu,Pdlim5,Gsk3a,Rnf213,Atg7	Myh9,Ttn,Dnm2,Rnf213,G6pdx,Xdh,Jak1,Pgk1,Prkar1a,Anxa3,Hnrnpu,Med1,Fdps,Gsk3a,Clic4,Pkm,Ilk,Atg7,Grk2,Camk2d,Pik3cd
GOBP_STRIATED_MUSCLE_CELL_DIFFERENTIATION	0.0123858	0.631675	-0.509711	-1.48924	121	23	Camk2d,Fdps,Actn3,Capn2,Cd9,Myh7,G6pdx,Itgb1,Lmna,Myh9,Naca,Plec,Ppp3ca,Prkar1a,Ttn,Wdr1,Tmod3,Hnrnpu,Pdlim5,Gsk3a,Flnc,Atg7,Dock2	Myh9,Ttn,G6pdx,Capn2,Wdr1,Prkar1a,Hnrnpu,Dock2,Fdps,Gsk3a,Tmod3,Atg7,Flnc,Camk2d,Ppp3ca
GOBP_MUSCLE_CELL_DIFFERENTIATION	0.015196	0.641977	-0.498644	-1.47432	149	25	Camk2d,Actn1,Fdps,Actn3,Capn2,Cd9,Myh7,G6pdx,Itgb1,Lmna,Myh9,Naca,Plec,Ppp3ca,Prkar1a,Ttn,Wdr1,Tmod3,Hnrnpu,Pdlim5,Actn4,Gsk3a,Flnc,Atg7,Dock2	Myh9,Ttn,G6pdx,Capn2,Wdr1,Prkar1a,Hnrnpu,Dock2,Fdps,Gsk3a,Tmod3,Atg7,Flnc,Camk2d,Ppp3ca
GOBP_MUSCLE_STRUCTURE_DEVELOPMENT	0.0154063	0.641977	-0.466947	-1.42692	152	32	Camk2d,Actn1,Fdps,Actn3,Capn2,Cd9,Ddx5,Myh7,G6pdx,Ilk,Itgb1,Lmna,Myh9,Naca,Plec,Med1,Ppp3ca,Prkar1a,Smarcc1,Ttn,Wdr1,Psma6,Tmod3,Hnrnpu,Pdlim5,Actn4,Gsk3a,Ddx17,Flnc,Atg7,Smarcd2,Dock2	Myh9,Ttn,G6pdx,Capn2,Wdr1,Prkar1a,Hnrnpu,Dock2,Med1,Fdps,Gsk3a,Tmod3,Ilk,Atg7,Flnc,Camk2d
GOBP_REGULATION_OF_MUSCLE_CELL_DIFFERENTIATION	0.0324363	0.761298	-0.726454	-1.51056	269	5	Fdps,Actn3,G6pdx,Naca,Gsk3a	G6pdx,Fdps,Gsk3a
GOBP_REGULATION_OF_STRIATED_MUSCLE_CELL_DIFFERENTIATION	0.0324363	0.761298	-0.726454	-1.51056	269	5	Fdps,Actn3,G6pdx,Naca,Gsk3a	G6pdx,Fdps,Gsk3a

## Sheet: C6
pathway	pval	padj	ES	NES	nMoreExtreme	size	GenesInAnnotation	leadingEdge
GOBP_MONOCARBOXYLIC_ACID_CATABOLIC_PROCESS	0.000996678	0.610563	-0.788485	-1.86416	8	8	Pgd,Cpt1a,Hsd17b4,Ldha,Scp2,Akr1a1,Crot,Acox3	Pgd,Acox3,Akr1a1,Crot,Ldha,Scp2,Hsd17b4
GOBP_ORGANIC_ACID_CATABOLIC_PROCESS	0.00327582	0.623717	-0.715005	-1.73986	29	9	Blmh,Pgd,Cpt1a,Hsd17b4,Ldha,Scp2,Akr1a1,Crot,Acox3	Pgd,Acox3,Akr1a1,Crot,Ldha,Scp2
GOBP_SMALL_MOLECULE_CATABOLIC_PROCESS	0.00932023	0.631675	-0.510143	-1.50831	91	25	Blmh,Pgd,Actn3,Ada,Adh5,Aldh1a1,Aldoa,Cpt1a,Eno1,Gapdh,Gda,Hk1,Hsd17b4,Ldha,Pfkl,Pgk1,Pkm,Pnp,Scp2,Tpi1,Xdh,Pfkp,Akr1a1,Crot,Acox3	Pgd,Acox3,Akr1a1,Crot,Ada,Ldha,Scp2,Xdh,Pgk1,Tpi1,Hsd17b4,Aldh1a1,Pkm
GOBP_FATTY_ACID_BETA_OXIDATION	0.0122537	0.631675	-0.77546	-1.61247	101	5	Cpt1a,Hsd17b4,Scp2,Crot,Acox3	Acox3,Crot,Scp2,Hsd17b4
GOBP_FATTY_ACID_CATABOLIC_PROCESS	0.0122537	0.631675	-0.77546	-1.61247	101	5	Cpt1a,Hsd17b4,Scp2,Crot,Acox3	Acox3,Crot,Scp2,Hsd17b4
GOBP_POSITIVE_REGULATION_OF_LIPID_CATABOLIC_PROCESS	0.0380541	0.761298	0.812968	1.55288	96	3	Apoa2,Cpt1a,Daglb	Daglb,Apoa2,Cpt1a

## Sheet: C7
pathway	pval	padj	ES	NES	nMoreExtreme	size	GenesInAnnotation	leadingEdge
GOBP_NEGATIVE_REGULATION_OF_PHOSPHORUS_METABOLIC_PROCESS	0.017998	0.641977	-0.486257	-1.4467	177	26	Nckap1l,Grk2,Actn3,Gnai2,Rack1,Ptpn6,Hspa4,Ilk,Prkaca,Plec,Prkar1a,Ptprj,Git1,Xdh,Ctdsp1,Wnk1,Coro1c,Ppia,Iqgap1,Hnrnpu,Ywhab,Parp14,Plek,Niban1,Lrrk2,Prpsap1	Ptpn6,Lrrk2,Xdh,Git1,Nckap1l,Prpsap1,Wnk1,Prkar1a,Hnrnpu,Ilk,Plek,Ctdsp1,Grk2,Parp14,Niban1,Coro1c
GOBP_REGULATION_OF_PHOSPHORUS_METABOLIC_PROCESS	0.0197079	0.659335	-0.409488	-1.33522	196	60	Nckap1l,Grk2,Actn3,Apoa1,Capn2,Ctnnd1,Camp,Eef1a1,Eef2k,Eno1,Acsl1,Gnai2,Rack1,Ptpn6,Hgs,Hsp90ab1,Hsp90aa1,Hspa4,Idh1,Irgm1,Ikbkg,Ilk,Itgb1,Lgals9,Mcm7,Myh9,Prkaca,Plec,Prkar1a,Ptprj,Rac1,Rad50,Ranbp2,Scp2,Sod1,Sphk1,Spn,Git1,Ttn,Xdh,Ctdsp1,Wnk1,Plcg2,Coro1c,Map2k3,Ppia,Vcp,Rps3,Iqgap1,Hnrnpu,Ywhab,Sh3glb1,Parp14,Plek,Arl2,Gsk3a,Niban1,Ppp1r7,Lrrk2,Prpsap1	Myh9,Ttn,Ptpn6,Lrrk2,Hsp90ab1,Plcg2,Capn2,Scp2,Xdh,Git1,Rad50,Map2k3,Nckap1l,Prpsap1,Wnk1,Ctnnd1,Prkar1a,Hnrnpu,Gsk3a,Ikbkg,Ilk,Plek,Ctdsp1,Ranbp2,Grk2,Arl2,Parp14,Niban1,Coro1c,Hsp90aa1,Mcm7,Idh1
GOBP_NEGATIVE_REGULATION_OF_CELL_COMMUNICATION	0.0226113	0.73384	-0.410528	-1.33234	225	57	Grk2,Actn3,Ada,Slc25a5,Anxa5,Apoa1,Birc6,Capn1,Ctnnd1,Dnm2,Eif3a,Eno1,Gclm,Gnai2,Rack1,Ptpn6,Hgs,Ikbkg,Itgb1,Stmn1,Lmna,Naip2,Nedd4,Pafah1b1,Pfkl,Prkaca,Ppp3ca,Psme3,Ptprj,Rasa3,Rps6ka1,Strap,Git1,Nploc4,Ccar2,Ufd1,Ezr,Xdh,Ubr2,Cnot1,Grk6,Map2k3,Ppia,Vcp,Rasa4,Ywhab,Sh3glb1,Parp14,Samhd1,Plek,Rgs19,Gsk3a,Lrrk2,Rnf213,Herc4,Snx6,Hmgb2	Ptpn6,Ada,Dnm2,Rnf213,Herc4,Lrrk2,Cnot1,Xdh,Anxa5,Git1,Ubr2,Map2k3,Rasa3,Ctnnd1,Rasa4,Gsk3a,Ikbkg,Capn1,Plek,Naip2,Grk2,Snx6,Eif3a,Parp14,Samhd1,Ppp3ca,Ccar2
GOBP_REGULATION_OF_PHOSPHORYLATION	0.0311062	0.761298	-0.412459	-1.32421	310	50	Nckap1l,Grk2,Actn3,Apoa1,Ctnnd1,Camp,Eef1a1,Eef2k,Acsl1,Rack1,Ptpn6,Hgs,Hsp90ab1,Hsp90aa1,Hspa4,Irgm1,Ikbkg,Ilk,Itgb1,Lgals9,Mcm7,Prkaca,Plec,Prkar1a,Ptprj,Rac1,Rad50,Ranbp2,Sod1,Sphk1,Spn,Git1,Ttn,Xdh,Ctdsp1,Wnk1,Plcg2,Coro1c,Map2k3,Ppia,Rps3,Iqgap1,Hnrnpu,Sh3glb1,Parp14,Arl2,Gsk3a,Niban1,Lrrk2,Prpsap1	Ttn,Ptpn6,Lrrk2,Hsp90ab1,Plcg2,Xdh,Git1,Rad50,Map2k3,Nckap1l,Prpsap1,Wnk1,Ctnnd1,Prkar1a,Hnrnpu,Gsk3a,Ikbkg,Ilk,Ctdsp1,Ranbp2,Grk2,Arl2,Parp14,Niban1,Coro1c,Hsp90aa1,Mcm7

## Sheet: C8
pathway	pval	padj	ES	NES	nMoreExtreme	size	GenesInAnnotation	leadingEdge
GOBP_CELLULAR_RESPONSE_TO_INORGANIC_SUBSTANCE	0.0289809	0.761298	-0.568855	-1.47672	274	12	Add1,Hnrnpd,Gsn,Wnk1,Cpne2,Plcg2,Iqgap1,Clic4,Rasa4,Gsk3a,Lrrk2,Ddi2	Lrrk2,Plcg2,Wnk1,Rasa4,Gsk3a,Clic4
GOBP_CELLULAR_RESPONSE_TO_METAL_ION	0.0328275	0.761298	-0.594142	-1.48092	304	10	Add1,Gsn,Wnk1,Cpne2,Plcg2,Iqgap1,Clic4,Rasa4,Gsk3a,Lrrk2	Lrrk2,Plcg2,Wnk1,Rasa4,Gsk3a,Clic4
GOBP_CELLULAR_RESPONSE_TO_CALCIUM_ION	0.0376739	0.761298	-0.650378	-1.48331	332	7	Add1,Wnk1,Cpne2,Plcg2,Iqgap1,Clic4,Rasa4	Plcg2,Wnk1,Rasa4,Clic4

[truncated: 12 more sheets: C9, C10, C11, C12, C13, C14, C15, C16, C17, C18, C19, C20]
