# Supplementary material for: Integrative Omics Reveals Glutamine Catabolism‐Driven Apoptotic Suppression in Monocytes upon Mechanical Unloading
Source: Adv Sci (Weinh). 2025 Aug 18;12(42):e00585. doi: 10.1002/advs.202500585 (PMC12622456; doi:10.1002/advs.202500585)
Supplement: Supplementary file 4 — Supplemental Table 3 [file ADVS-12-e00585-s008.xlsx]

## Sheet: Monocyte_DEG_EM_GSEA
pathway	pval	padj	ES	NES	nMoreExtreme	size	leadingEdge	GenesInAnnotation
Organonitrogen Compound Biosynthetic Process	0.000153728	0.020457	-0.280311	-1.82022	0	301	Arg1,Nos2,Spp1,Cytl1,Sat1,Vim,Fau,Zfp36l2,Rpl39,Aldoa,Gapdh,Rps28,Rps4x,Uba52,Rps24,Rpl9,Rplp0,Eif3f,Adssl1,Rps3,Rps5,Eno1,Rpl37a,Thbs1,Rpl34,Rpl37,Rpl18a,Rps27,Rps21,Rpl36,St8sia4,Rpl35a,Klf4,Rpl28,Rpl6,Rpl35,Rpsa,Rpl27a,Rps11,Rps29,Eef1a1,Eef2,Rpl38,Rpl29,Rps7,Rps9,Rpl41,Rps16,Rgs2,Paip2,Pgm2,Rpl7,Rpl30,Eif3h,Eif4ebp1,Rpl27,Rpl32,Rpl7a,Eif1,Ppp1r15a,Rps10,Eif4a2,Rps19,Rpl10a,Ogt,Rps15a,Rps3a1,R…	Dnajc3,Gm2000,Rpl37,Lars2,Rpn1,Rars,Dph3,Slc38a1,Lars,Eprs,Mrpl41,Atic,Ogt,Tpr,Mlec,Rpl10,Tars,Adssl1,Acan,Ak4,Akt1,Alas1,Aldoa,Atg5,Apobec1,Aprt,Rplp0,Arg1,Asah1,Ass1,Atp5a1,Atp5g1,Atp5j,Atp5k,Atpif1,Hnrnpd,Zfp36l2,C1qbp,Calr,Rb1cc1,Ccnd3,Noct,Celf1,Dbi,Dhx9,Eef1a1,Eef2,Eif1a,Eif2s1,Eif3a,Eif4a2,Eif4ebp1,Eif4g2,Aimp1,Eno1,Acsl1,Fau,G6pdx,Gapdh,Gch1,Mrps33,Gls,Gspt1,Hbb-bs,Hif1a,Il15,Il1b,Il6,Eif…
Apoptotic Process	0.000154392	0.020457	-0.289319	-1.87499	0	297	Hspa1a,Hspa1b,Btg1,Nos2,Spp1,Clu,Vegfa,Fn1,Mt1,Egln3,Srgn,Gpi1,Grina,Lgals3,Cebpb,Chil1,Mif,Txnip,Bnip3,Fam162a,Mcl1,Comp,Plac8,Hspb1,Slc2a3,Ptgs2,Gsn,Gapdh,Ypel3,Dusp1,Jun,Rps3,Eno1,Scp2,Egln1,Adam8,Cited2,Higd1a,Cdkn1a,Fcgr2b,Ubb,Thbs1,Tpt1,Ldha,Card19,Klf4,Bnip3l,Atf4,Bcl2l11,Atf3,Ctsh,Rps7,Ddit3,Ccnl1,Ccr5,Ddit4,Runx3,Ets1,Plaur,Ppp1r15a,Col2a1,Naca,Ogt,Rps3a1,Rhob,Ifi204,Tsc22d1,Ier3,Hipk1,G…	Dnajc3,Tnfaip8,Mrpl41,Camk2d,Ogt,Foxp1,Selenos,Grk2,Ptpa,Rpl10,Egln1,Egln3,Actb,Adam8,Akt1,Anp32a,Slc25a4,Anxa5,Anxa6,Atg5,Birc2,Birc5,Rhob,Atf3,Atf4,Atp2a2,Atpif1,Bag1,Bax,Bcap29,Phb2,Bcl2a1a,Bcl2a1b,Bcl2a1d,Bcl6,Bcl2l11,Bnip2,Bnip3,Bnip3l,Birc6,Btg1,C1qbp,Cat,Casp6,Ctnna1,Runx3,Cbl,Rb1cc1,Ccnd2,Cd38,Cdc42,Cdkn1a,Cdkn1b,Cebpb,Chil1,Socs3,Clu,Ccr5,Col2a1,Comp,Cryab,Ctsd,Ctsh,Cycs,Ddb1,Gadd45a,Ddi…
Regulation Of Cell Death	0.000155183	0.020457	-0.289926	-1.86809	0	281	Hspa1a,Hspa1b,Btg1,Nos2,Spp1,Mmp3,Clu,Vegfa,Fn1,Mt1,Egln3,Gpi1,Grina,Lgals3,Cebpb,Mif,Txnip,Bnip3,Fam162a,Mcl1,Comp,Plac8,Hspb1,Slc2a3,Ptgs2,Gsn,Gapdh,Cd36,Dusp1,Jun,Rps3,Eno1,Scp2,Egln1,Adam8,Cited2,Higd1a,Cdkn1a,Fcgr2b,Ubb,Thbs1,Cxcr4,Tpt1,Ldha,Card19,Klf4,Bnip3l,Atf4,Bcl2l11,Atf3,Ctsh,Rps7,Ddit3,Ccnl1,Ccr5,Ddit4,Runx3,Ets1,Plaur,Ppp1r15a,Col2a1,Naca,Ogt,Rps3a1,Rhob,Tsc22d1,Ier3,Picalm,Gadd45g,…	Dnajc3,Tnfaip8,Camk2d,Ogt,Foxp1,Selenos,Grk2,Ptpa,Rpl10,Egln1,Egln3,Actb,Adam8,Akt1,Anp32a,Slc25a4,Anxa5,Atg5,Birc2,Birc5,Rhob,Asah1,Atf3,Atf4,Atp2a2,Bag1,Bax,Phb2,Bcl2a1a,Bcl2a1b,Bcl2a1d,Bcl6,Bcl2l11,Bnip3,Bnip3l,Birc6,Btg1,C1qbp,Cacybp,Cat,Casp6,Ctnna1,Runx3,Cbl,Rb1cc1,Ccnd2,Cd36,Cd38,Cdc42,Cdkn1a,Cdkn1b,Cebpb,Socs3,Clu,Cxcr4,Ccr5,Col2a1,Comp,Cryab,Csf3,Cst3,Ctsd,Ctsh,Celf1,Ddb1,Gadd45a,Ddit3,E…
Amide Metabolic Process	0.000158705	0.020457	-0.341753	-2.14643	0	229	Arg1,Clu,Vim,Fau,Zfp36l2,Rpl39,Gapdh,Rps28,Rps4x,Uba52,Rps24,Rpl9,Rplp0,Eif3f,Rps3,Rps5,Rpl37a,Thbs1,Rpl34,Rpl37,Rpl18a,Rps27,Rps21,Rpl36,Gm2a,St8sia4,Rpl35a,Rpl28,Atf4,Rpl6,Rpl35,Rpsa,Rpl27a,Rps11,Rps29,Eef1a1,Eef2,Rpl38,Rpl29,Ctsh,Rps7,Rps9,Rpl41,Rps16,Rgs2,Paip2,Rpl7,Rpl30,Eif3h,Eif4ebp1,Rpl27,Rpl32,Rpl7a,Eif1,Ppp1r15a,Rps10,Eif4a2,Rps19,Rpl10a,Rps15a,Rps3a1,Rpl18,Rps27a,Eef1b2,Rps20,Picalm,Rp…	Dnajc3,Gm2000,Smpdl3b,Rpl37,Lars2,Rars,Dph3,Lars,Eprs,Mrpl41,Tpr,Rpl10,Tars,Akt1,Rplp0,Arg1,Asah1,Ass1,Atf4,Hnrnpd,Zfp36l2,C1qbp,Calr,Noct,Tpp1,Clu,Cpd,Cpe,Ctsh,Celf1,Dhx9,Dgat1,Eef1a1,Eef2,Eif1a,Eif2s1,Eif3a,Eif4a2,Eif4ebp1,Eif4g2,Aimp1,Acsl1,Fau,Gapdh,Mrps33,Gls,Glud1,Gm2a,Gspt1,Hbb-bs,Il6,Eif6,Rpsa,Ppp1r15a,Ncl,Ogdh,Furin,Per1,Pkm,Pa2g4,Pnp,Plpp1,Ptbp1,Eif4a3,Rbm3,Renbp,Rgs2,Rock1,Rpl10a,Rpl18…
Cellular Macromolecule Biosynthetic Process	0.000159591	0.020457	-0.333377	-2.08524	0	224	Cytl1,Vim,Fau,Zfp36l2,Rpl39,Gapdh,Rps28,Rps4x,Uba52,Rps24,Rpl9,Rplp0,Eif3f,Rps3,Rps5,Rpl37a,Thbs1,Rpl34,Rpl37,Rpl18a,Rps27,Rps21,Rpl36,St8sia4,Rpl35a,Klf4,Rpl28,Rpl6,Rpl35,Rpsa,Rpl27a,Rps11,Rps29,Eef1a1,Eef2,Rpl38,Rpl29,Rps7,Rps9,Rpl41,Rps16,Rgs2,Paip2,Rpl7,Rpl30,Eif3h,Eif4ebp1,Rpl27,Rpl32,Rpl7a,Eif1,Ppp1r15a,Rps10,Eif4a2,Rps19,Rpl10a,Ogt,Rps15a,Rps3a1,Rpl18,Rps27a,Eef1b2,Rps20,Rpl22,Gys1,Pkm,Rpl…	Dnajc3,Gm2000,Rpl37,Lars2,Rpn1,Rars,Dph3,Lars,Eprs,Mrpl41,Ogt,Tpr,Mlec,Rpl10,Tars,Acan,Akt1,Alas1,Atg5,Apobec1,Rplp0,Hnrnpd,Zfp36l2,C1qbp,Calr,Rb1cc1,Noct,Celf1,Dbi,Dhx9,Eef1a1,Eef2,Eif1a,Eif2s1,Eif3a,Eif4a2,Eif4ebp1,Eif4g2,Aimp1,Fau,Gapdh,Mrps33,Gspt1,Gys1,Hbb-bs,Hif1a,Il15,Il6,Eif6,Itm2b,Klf4,Rpsa,Lyn,Ppp1r15a,Ncl,Per1,Pkm,Pa2g4,Ptbp1,Eif4a3,Rbm3,Rgs2,Rock1,Rpl10a,Rpl18,Rpl19,Rpl21,Rpl22,Rpl26,…
Amide Biosynthetic Process	0.000161057	0.020457	-0.355159	-2.19113	0	202	Arg1,Vim,Fau,Zfp36l2,Rpl39,Gapdh,Rps28,Rps4x,Uba52,Rps24,Rpl9,Rplp0,Eif3f,Rps3,Rps5,Rpl37a,Thbs1,Rpl34,Rpl37,Rpl18a,Rps27,Rps21,Rpl36,St8sia4,Rpl35a,Rpl28,Rpl6,Rpl35,Rpsa,Rpl27a,Rps11,Rps29,Eef1a1,Eef2,Rpl38,Rpl29,Rps7,Rps9,Rpl41,Rps16,Rgs2,Paip2,Rpl7,Rpl30,Eif3h,Eif4ebp1,Rpl27,Rpl32,Rpl7a,Eif1,Ppp1r15a,Rps10,Eif4a2,Rps19,Rpl10a,Rps15a,Rps3a1,Rpl18,Rps27a,Eef1b2,Rps20,Rpl22,Pkm,Rpl19,Rpl23,Pdk1,R…	Dnajc3,Gm2000,Rpl37,Lars2,Rars,Dph3,Lars,Eprs,Mrpl41,Tpr,Rpl10,Tars,Akt1,Rplp0,Arg1,Asah1,Ass1,Hnrnpd,Zfp36l2,C1qbp,Calr,Noct,Celf1,Dhx9,Eef1a1,Eef2,Eif1a,Eif2s1,Eif3a,Eif4a2,Eif4ebp1,Eif4g2,Aimp1,Acsl1,Fau,Gapdh,Mrps33,Gls,Gspt1,Hbb-bs,Il6,Eif6,Rpsa,Ppp1r15a,Ncl,Furin,Per1,Pkm,Pa2g4,Ptbp1,Eif4a3,Rbm3,Rgs2,Rock1,Rpl10a,Rpl18,Rpl19,Rpl21,Rpl22,Rpl26,Rpl27,Rpl28,Rpl29,Rpl30,Rpl32,Rpl37a,Rpl36a,Rpl6…
Peptide Metabolic Process	0.000161655	0.020457	-0.345454	-2.13621	0	206	Clu,Vim,Fau,Zfp36l2,Rpl39,Gapdh,Rps28,Rps4x,Uba52,Rps24,Rpl9,Rplp0,Eif3f,Rps3,Rps5,Rpl37a,Thbs1,Rpl34,Rpl37,Rpl18a,Rps27,Rps21,Rpl36,Rpl35a,Rpl28,Rpl6,Rpl35,Rpsa,Rpl27a,Rps11,Rps29,Eef1a1,Eef2,Rpl38,Rpl29,Ctsh,Rps7,Rps9,Rpl41,Rps16,Rgs2,Paip2,Rpl7,Rpl30,Eif3h,Eif4ebp1,Rpl27,Rpl32,Rpl7a,Eif1,Ppp1r15a,Rps10,Eif4a2,Rps19,Rpl10a,Rps15a,Rps3a1,Rpl18,Rps27a,Eef1b2,Rps20,Picalm,Rpl22,Pkm,Rpl19,Rpl23	Dnajc3,Gm2000,Rpl37,Lars2,Rars,Dph3,Lars,Eprs,Mrpl41,Tpr,Rpl10,Tars,Akt1,Rplp0,Hnrnpd,Zfp36l2,C1qbp,Calr,Noct,Tpp1,Clu,Cpd,Cpe,Ctsh,Celf1,Dhx9,Eef1a1,Eef2,Eif1a,Eif2s1,Eif3a,Eif4a2,Eif4ebp1,Eif4g2,Aimp1,Fau,Gapdh,Mrps33,Gspt1,Hbb-bs,Il6,Eif6,Rpsa,Ppp1r15a,Ncl,Furin,Per1,Pkm,Pa2g4,Ptbp1,Eif4a3,Rbm3,Rgs2,Rock1,Rpl10a,Rpl18,Rpl19,Rpl21,Rpl22,Rpl26,Rpl27,Rpl28,Rpl29,Rpl30,Rpl32,Rpl37a,Rpl36a,Rpl6,Rpl…
Regulation Of Cell Population Proliferation	0.000161943	0.020457	-0.352589	-2.16946	0	199	Hspa1a,Arg1,Hspa1b,Prg4,Btg1,Hilpda,Nos2,Clu,Vegfa,Fn1,Sat1,Egln3,Vim,Lgals3,Sparc,Cebpb,Mif,Txnip,Comp,Cd9,Plac8,Ptgs2,Ndrg1,Errfi1,Dusp1,H2-Aa,Jun,Anxa2,Fosl2,Rps3,Jund,Cited2,Cdkn1a,Fcgr2b,Serpine2,Thbs1,Ier5,Gna13,Klf4,Atf3,Ctsh,Ccr5,Rps9,Runx3,Ets1,Hdac5,Ppp1r15a,Asph,Naca,Rps15a,Ccr2,Cd47,Tsc22d1,Hipk1,Pten,Appl2,Rpl23,Hmox1,Mtss1,Rgcc,Vsir,Timp3,Cst3,Hpse,Cdkn1b,Hmga1,Mdm2,Map2k1,Trib1,Apo…	Camk2d,Foxp1,Ccdc88a,Grk2,Egln3,Actb,Akt1,Birc5,Apobec1,Arg1,Atf3,Fxyd2,Atp5a1,Atpif1,B2m,Bax,Phb2,Bcl6,Bst1,Birc6,Btg1,Anxa2,Calr,Ctnna1,Runx2,Runx3,Rb1cc1,Ccnd2,Ccnd3,Cd38,Cd9,Cdc42,Cdkn1a,Cdkn1b,Cebpb,Clu,Ccr2,Ccr5,Comp,Csf2ra,Csf2rb,Csf3,Cst3,Ctsh,Celf1,Cyba,Dhx9,Egr1,Aimp1,Fcgr2b,Fn1,Fosl2,Fth1,Gja1,Gna13,Gnai2,Grn,H2-Aa,Hck,Hcls1,Ptpn6,Hdac5,Hif1a,Hipk1,Hmgb1,Hmga1,Hmox1,Hpse,Prmt1,Hspa1b,I…
Peptide Biosynthetic Process	0.000162946	0.020457	-0.348247	-2.12916	0	192	Vim,Fau,Zfp36l2,Rpl39,Gapdh,Rps28,Rps4x,Uba52,Rps24,Rpl9,Rplp0,Eif3f,Rps3,Rps5,Rpl37a,Thbs1,Rpl34,Rpl37,Rpl18a,Rps27,Rps21,Rpl36,Rpl35a,Rpl28,Rpl6,Rpl35,Rpsa,Rpl27a,Rps11,Rps29,Eef1a1,Eef2,Rpl38,Rpl29,Rps7,Rps9,Rpl41,Rps16,Rgs2,Paip2,Rpl7,Rpl30,Eif3h,Eif4ebp1,Rpl27,Rpl32,Rpl7a,Eif1,Ppp1r15a,Rps10,Eif4a2,Rps19,Rpl10a,Rps15a,Rps3a1,Rpl18,Rps27a,Eef1b2,Rps20,Rpl22,Pkm,Rpl19,Rpl23,Rpl36a,Rpl21,Rpl17,…	Dnajc3,Gm2000,Rpl37,Lars2,Rars,Dph3,Lars,Eprs,Mrpl41,Tpr,Rpl10,Tars,Akt1,Rplp0,Hnrnpd,Zfp36l2,C1qbp,Calr,Noct,Celf1,Dhx9,Eef1a1,Eef2,Eif1a,Eif2s1,Eif3a,Eif4a2,Eif4ebp1,Eif4g2,Aimp1,Fau,Gapdh,Mrps33,Gspt1,Hbb-bs,Il6,Eif6,Rpsa,Ppp1r15a,Ncl,Furin,Per1,Pkm,Pa2g4,Ptbp1,Eif4a3,Rbm3,Rgs2,Rock1,Rpl10a,Rpl18,Rpl19,Rpl21,Rpl22,Rpl26,Rpl27,Rpl28,Rpl29,Rpl30,Rpl32,Rpl37a,Rpl36a,Rpl6,Rpl7,Rpl9,Rps12,Rps14,Rps…
Apoptotic Signaling Pathway	0.000170039	0.020457	-0.358152	-2.0104	0	115	Hspa1a,Hspa1b,Clu,Vegfa,Grina,Lgals3,Cebpb,Mif,Bnip3,Fam162a,Mcl1,Hspb1,Ptgs2,Jun,Rps3,Eno1,Higd1a,Cdkn1a,Ubb,Thbs1,Tpt1,Bnip3l,Atf4,Bcl2l11,Atf3,Ctsh,Rps7,Ddit3,Ddit4,Runx3,Plaur,Col2a1,Ifi204,Ier3,Hipk1,Pten,Hmox1,Pdk1,Timp3,Stk24,Ghitm,Trib3,Mdm2,Map2k1	Selenos,Akt1,Slc25a4,Anxa6,Atf3,Atf4,Atpif1,Bax,Bcl2a1a,Bcl2a1b,Bcl2a1d,Bcl2l11,Bnip3,Bnip3l,Birc6,Casp6,Ctnna1,Runx3,Rb1cc1,Cdkn1a,Cebpb,Clu,Col2a1,Ctsh,Cycs,Ddit3,Eno1,Gnai2,Pdia3,Hif1a,Hint1,Hipk1,Hmox1,Dnaja1,Hspb1,Hspa1b,Ier3,Ifi204,Il12a,Il1a,Il1b,Itgam,Jak2,Jun,Lcn2,Lgals3,Ltbr,Sgk3,Bbc3,Mcl1,Mdm2,Mif,Mybbp1a,Serpine1,Plaur,Pnp,Psme3,Pten,Ptgs2,Ptpn1,Ptprc,Hspa1a,Rpl26,Rps7,S100a8,Sod2,Sp1…
Blood Vessel Morphogenesis	0.000172891	0.020457	-0.395739	-2.10062	0	86	Dcn,Btg1,Vegfa,Fn1,Pgk1,Lgals3,Sparc,Bsg,Chil1,Comp,Hspb1,Ptgs2,Jun,Anxa2,Egln1,Adam8,Cited2,Thbs1,Gna13,Cxcr4,Klf4,Ctsh,Tiparp,Ets1,Hdac5,Ppp1r15a,Ccr2,Rhob,Pkm,Pten,Hmox1,Rgcc,Gadd45a	Rap1a,Egln1,Spred1,Adam15,Adam8,Akt1,Rhob,Bax,Bsg,Btg1,Anxa2,Cdc42,Chil1,Cxcr4,Ccr2,Comp,Ctsh,Cybb,Dcn,Gadd45a,Aimp1,Fn1,Gja1,Gna13,Grn,Hdac5,Hif1a,Hmgb1,Hmox1,Hpse,Hspb1,Il12a,Il1a,Il1b,Itga5,Itgb1,Itgb1bp1,Jag1,Jun,Klf2,Klf4,Lgals3,Cited2,Ppp1r15a,Myh9,Ncl,Ninj1,Nras,Nrp2,Pde3b,Pgk1,Pkm,Prkcb,Serpine1,Ppp3r1,Pten,Flna,Ptgs2,Ptprj,Rock1,Ccl5,Sema4a,Smarca4,Sp100,Sparc,Syk,Tgfb1,Thbs1,Tnf,Tnfaip2…
Negative Regulation Of Cell Population Proliferation	0.000173521	0.020457	-0.413202	-2.18649	0	85	Hspa1a,Arg1,Hspa1b,Btg1,Lgals3,Sparc,Cebpb,Cd9,Ptgs2,Ndrg1,Dusp1,H2-Aa,Jun,Cited2,Cdkn1a,Fcgr2b,Serpine2,Thbs1,Gna13,Klf4,Ccr5,Runx3,Ppp1r15a,Asph,Pten,Appl2,Hmox1,Mtss1,Rgcc,Vsir,Timp3,Cdkn1b,Hmga1,Map2k1,Trib1	Arg1,Fxyd2,Atp5a1,Atpif1,B2m,Bax,Phb2,Bcl6,Btg1,Ctnna1,Runx3,Rb1cc1,Cd9,Cdkn1a,Cdkn1b,Cebpb,Ccr5,Celf1,Aimp1,Fcgr2b,Fth1,Gja1,Gna13,H2-Aa,Ptpn6,Hmga1,Hmox1,Hspa1b,Il12a,Il15,Il1a,Il1b,Il6,Inpp5d,Itgb1,Itgb1bp1,Jak2,Jun,Klf4,Laptm5,Lgals3,Lgals9,Lst1,Lyn,Cited2,Ppp1r15a,Ndrg1,Pten,Ptgs2,Dusp1,Ptprj,Hspa1a,Rbp4,Slfn2,Sod2,Sparc,Serpine2,Mtss1,Trib1,Appl2,Tgfb1,Tgif1,Thbs1,Timp2,Timp3,Tnf,Tnfaip3,To…
Cytoplasmic Translation	0.000175131	0.020457	-0.648423	-3.38971	0	80	Fau,Rpl39,Rps28,Rps4x,Uba52,Rps24,Rpl9,Rplp0,Rps3,Rps5,Rpl37a,Rpl34,Rpl18a,Rps21,Rpl36,Rpl35a,Rpl28,Rpl6,Rpsa,Rpl27a,Rps11,Rps29,Eef2,Rpl38,Rpl29,Rps7,Rps9,Rpl41,Rps16,Rpl7,Rpl30,Eif4ebp1,Rpl27,Rpl32,Rpl7a,Rps10,Eif4a2,Rps19,Rpl10a,Rps15a,Rps3a1,Rpl18,Rps27a,Rps20,Rpl22,Pkm,Rpl19,Rpl23,Rpl36a,Rpl21,Rpl17,Rpl13,Rps12,Rpl13a,Rps18,Rpl15,Rpl24,Rps13,Rps14,Rpl36al,Rpl11	Dph3,Rplp0,Hnrnpd,Dhx9,Eef2,Eif3a,Eif4a2,Eif4ebp1,Fau,Rpsa,Pkm,Rpl10a,Rpl18,Rpl19,Rpl21,Rpl22,Rpl26,Rpl27,Rpl28,Rpl29,Rpl30,Rpl32,Rpl37a,Rpl36a,Rpl6,Rpl7,Rpl9,Rps12,Rps14,Rps16,Rps17,Rps18,Rps19,Rps24,Rps29,Rps3a1,Rps4x,Rps5,Rps7,Eif5,Dhx29,Rpl13a,Uba52,Etf1,Csde1,Rpl27a,Rps15a,Rpl12,Rpl8,Rpl13,Rps3,Rpl7a,Rps11,Rps26,Rpl17,Hnrnpu,Rps28,Rpl36,Syncrip,Sh3bgrl,Rpl35a,Rpl23,Rpl15,Rps21,Rpl36al,Rwdd1,…
Regulation Of Apoptotic Signaling Pathway	0.000175562	0.020457	-0.40021	-2.08635	0	79	Hspa1a,Hspa1b,Clu,Vegfa,Grina,Lgals3,Mif,Mcl1,Hspb1,Ptgs2,Rps3,Eno1,Higd1a,Ubb,Thbs1,Tpt1,Bcl2l11,Atf3,Ctsh,Rps7,Ddit3,Runx3,Plaur,Col2a1,Ier3,Pten,Hmox1,Timp3,Ghitm,Mdm2,Map2k1	Selenos,Akt1,Slc25a4,Atf3,Bax,Bcl2l11,Birc6,Ctnna1,Runx3,Rb1cc1,Clu,Col2a1,Ctsh,Ddit3,Eno1,Gnai2,Pdia3,Hif1a,Hmox1,Dnaja1,Hspb1,Hspa1b,Ier3,Il1b,Jak2,Lgals3,Ltbr,Sgk3,Bbc3,Mcl1,Mdm2,Mif,Serpine1,Plaur,Psme3,Pten,Ptgs2,Ptpn1,Ptprc,Hspa1a,Rpl26,Rps7,S100a8,Sod2,Sp100,Nrg1,Arrb2,Thbs1,Timp3,Tnf,Tnfaip3,Tpt1,Ubb,Vdac2,Vegfa,Pak2,Map2k1,Ppia,Rps3,Parl,Acsl5,Hdac1,Psmd10,Sh3glb1,Plagl2,Higd1a,Ybx3,Park…
Angiogenesis	0.000176647	0.020457	-0.402553	-2.07261	0	75	Dcn,Btg1,Vegfa,Fn1,Pgk1,Lgals3,Sparc,Bsg,Chil1,Hspb1,Ptgs2,Jun,Anxa2,Egln1,Adam8,Thbs1,Gna13,Cxcr4,Klf4,Ctsh,Ets1,Hdac5,Ppp1r15a,Ccr2,Rhob,Pkm,Pten,Hmox1,Rgcc,Gadd45a,Hpse,Pde3b	Egln1,Spred1,Adam15,Adam8,Akt1,Rhob,Bsg,Btg1,Anxa2,Cdc42,Chil1,Cxcr4,Ccr2,Ctsh,Cybb,Dcn,Gadd45a,Aimp1,Fn1,Gna13,Grn,Hdac5,Hif1a,Hmgb1,Hmox1,Hpse,Hspb1,Il12a,Il1a,Il1b,Itga5,Itgb1,Itgb1bp1,Jun,Klf2,Klf4,Lgals3,Ppp1r15a,Myh9,Ncl,Ninj1,Nras,Nrp2,Pde3b,Pgk1,Pkm,Prkcb,Serpine1,Ppp3r1,Pten,Flna,Ptgs2,Rock1,Ccl5,Sema4a,Sp100,Sparc,Syk,Thbs1,Tnf,Tnfaip2,Vegfa,Ywhaz,Zc3h12a,Ets1,Mapk14,Mydgf,Atp2b4,Nus1,S…
Ossification	0.000180018	0.020457	-0.490725	-2.28961	0	49	Spp1,Vegfa,Srgn,Cebpb,Mgp,Comp,Ptgs2,Jund,Col10a1,Ccr1,Atf4,Rpl38,H3f3b,Hdac5,Atp2b1,Tmem38b,Klf10,Col2a1,Ifi204,Mtss1,Sp3,Sgms2,Mmp13,Runx2,Noct,Tmem119	Akt1,Atf4,Runx2,Noct,Cebpb,Cebpd,Ccr1,Col10a1,Col2a1,Comp,Slc26a2,Erh,Gja1,H3f3b,Hdac5,Hif1a,Ibsp,Ifi204,Il6,Jag1,Jund,Mgp,Mmp13,Mmp14,Nab1,Srgn,Ptgs2,Ptpn11,Sp3,Spp1,Mtss1,Rassf2,Tgfb1,Klf10,Tnf,Tnfaip6,Tob1,Vegfa,Zmpste24,Tmem119,Xylt1,Clec5a,Mapk14,Tcirg1,Tmem38b,Rpl38,Atp2b1,Snx10,Sgms2
Translation At Synapse	0.000181159	0.020457	-0.746676	-3.3763	0	43	Rps28,Uba52,Rps24,Rpl9,Rps5,Rpl37a,Rpl34,Rpl37,Rps27,Rpl36,Rpl35a,Rpl28,Rpl6,Rpl35,Rpl27a,Rps11,Eef2,Rpl38,Rpl29,Rps16,Rpl7,Rpl27,Rpl32,Rpl7a,Rps10,Rpl10a,Rps15a,Rps27a,Rpl22,Rpl23,Rpl36a,Rpl17,Rpl13,Rps12,Rpl13a,Rpl15,Rpl24,Rps14,Rpl10	Rpl10,Eef2,Rpl10a,Rpl22,Rpl26,Rpl27,Rpl28,Rpl29,Rpl32,Rpl37a,Rpl36a,Rpl6,Rpl7,Rpl9,Rps12,Rps14,Rps16,Rps24,Rps5,Rpl13a,Uba52,Rpl27a,Rps15a,Rpl12,Rpl8,Rpl13,Rpl7a,Rps11,Rps26,Rpl17,Rps28,Rpl36,Rps27,Rpl35a,Rpl23,Rpl15,Rpl35,Rps10,Rpl37,Rpl38,Rpl24,Rpl34,Rps27a
Response To Oxygen Levels	0.000181389	0.020457	-0.502848	-2.29851	0	45	Nos2,Vegfa,Egln3,Pgk1,Bnip3,Fam162a,Fosl2,Eno1,Egln1,Adam8,Cited2,Higd1a,Bnip3l,Ddit4,Eif4ebp1,Ogt,Pten,Cryab,Hmox1,Rgcc,Pdk1,Nop53,Map2k1,Alkbh5	Camk2d,Ogt,Egln1,Egln3,Adam8,Ak4,Akt1,Birc2,Atp6v1a,Atp6v0d1,Bnip3,Bnip3l,Cat,Cd38,Cryab,Cybb,Egr1,Eif4ebp1,Eno1,Fosl2,Hif1a,Hmox1,Cited2,Commd1,Ndufs4,Nos2,Slc11a2,Pgk1,Pten,Sod2,Sod3,Tacc3,Vegfa,Pdk1,Pin1,Map2k1,Alkbh5,Higd1a,Rgcc,Atp6v1g1,Mgarp,Nop53,Pink1,Fam162a,Ddit4
Response To Decreased Oxygen Levels	0.000182749	0.020457	-0.575299	-2.54406	0	40	Nos2,Vegfa,Egln3,Pgk1,Bnip3,Fam162a,Fosl2,Eno1,Egln1,Adam8,Cited2,Higd1a,Bnip3l,Ddit4,Eif4ebp1,Ogt,Pten,Cryab,Hmox1,Rgcc,Pdk1,Nop53,Map2k1,Alkbh5	Camk2d,Ogt,Egln1,Egln3,Adam8,Ak4,Akt1,Birc2,Bnip3,Bnip3l,Cat,Cd38,Cryab,Cybb,Egr1,Eif4ebp1,Eno1,Fosl2,Hif1a,Hmox1,Cited2,Commd1,Nos2,Slc11a2,Pgk1,Pten,Sod3,Tacc3,Vegfa,Pdk1,Pin1,Map2k1,Alkbh5,Higd1a,Rgcc,Mgarp,Nop53,Pink1,Fam162a,Ddit4
Small Molecule Catabolic Process	0.000184162	0.020457	-0.555807	-2.37462	0	35	Arg1,Nos2,Pgk1,Gpi1,Impa2,Aldoa,Gapdh,Eno1,Scp2,Tpi1,Pfkp,Ldha,Slc16a3,Pkm,Pten	Blmh,Pgd,Etfb,Impa2,Akt1,Aldoa,Arg1,Cdo1,Dbi,Eno1,Gapdh,Gls,Glud1,Gpi1,Ldha,Nos2,Pfkl,Pgk1,Pkm,Pnp,Pten,Renbp,Scp2,Tpi1,Upp1,Sesn2,Pon3,Atp2b4,Acsl5,Nudt5,Nudt3,Pfkp,Park7,Oxct1,Slc16a3
Cellular Response To Oxygen Levels	0.00018577	0.020457	-0.588101	-2.42046	0	30	Vegfa,Egln3,Pgk1,Bnip3,Fam162a,Eno1,Egln1,Adam8,Cited2,Higd1a,Bnip3l,Eif4ebp1,Ogt,Pten,Rgcc,Pdk1,Nop53,Map2k1	Ogt,Egln1,Egln3,Adam8,Ak4,Akt1,Atp6v1a,Atp6v0d1,Bnip3,Bnip3l,Cybb,Egr1,Eif4ebp1,Eno1,Hif1a,Cited2,Commd1,Ndufs4,Pgk1,Pten,Vegfa,Pdk1,Map2k1,Higd1a,Rgcc,Atp6v1g1,Mgarp,Nop53,Pink1,Fam162a
Cellular Response To Hypoxia	0.000186881	0.020457	-0.641804	-2.54164	0	26	Vegfa,Egln3,Pgk1,Bnip3,Fam162a,Eno1,Egln1,Adam8,Cited2,Higd1a,Bnip3l,Eif4ebp1,Ogt,Pten,Rgcc,Pdk1,Nop53,Map2k1	Ogt,Egln1,Egln3,Adam8,Ak4,Akt1,Bnip3,Bnip3l,Cybb,Egr1,Eif4ebp1,Eno1,Hif1a,Cited2,Commd1,Pgk1,Pten,Vegfa,Pdk1,Map2k1,Higd1a,Rgcc,Mgarp,Nop53,Pink1,Fam162a
Biomineral Tissue Development	0.000188644	0.020457	-0.625446	-2.38501	0	23	Spp1,Srgn,Cebpb,Mgp,Comp,Ptgs2,Ccr1,Atf4,Atp2b1,Tmem38b,Klf10,Mtss1,Sgms2,Mmp13,Tmem119	Atf4,Cebpb,Ccr1,Comp,Gja1,Hif1a,Ibsp,Itgb1bp1,Mgp,Mmp13,Srgn,Ptgs2,Spp1,Mtss1,Tgfb1,Klf10,Zmpste24,Tmem119,Tcirg1,Tmem38b,Atp2b1,Snx10,Sgms2
Pyruvate Metabolic Process	0.000188857	0.020457	-0.690492	-2.57606	0	21	Pgk1,Gpi1,Aldoa,Gapdh,Eno1,Tpi1,Pfkp,Ldha,Pgam1,Ddit4,Slc16a3,Ogt,Ier3,Pkm,Pdk1	Ogt,Aldoa,Eno1,Gapdh,Gpi1,Hif1a,Ier3,Eif6,Ldha,Ogdh,Pfkl,Pgam1,Pgk1,Pkm,Ppp2ca,Tpi1,Slc2a6,Pdk1,Pfkp,Ddit4,Slc16a3
Purine Nucleoside Diphosphate Metabolic Process	0.000189897	0.020457	-0.682067	-2.47075	0	19	Pgk1,Gpi1,Aldoa,Gapdh,Eno1,Tpi1,Pfkp,Pgam1,Ddit4,Ogt,Ier3,Nt5e,Pkm	Ogt,Aldoa,Eno1,Gapdh,Gpi1,Hif1a,Ier3,Eif6,Ogdh,Pfkl,Pgam1,Pgk1,Pkm,Ppp2ca,Tpi1,Slc2a6,Nt5e,Pfkp,Ddit4
Bone Mineralization	0.000189897	0.020457	-0.661796	-2.39732	0	19	Spp1,Srgn,Mgp,Comp,Ptgs2,Ccr1,Atf4,Atp2b1,Tmem38b,Klf10,Mtss1,Sgms2,Mmp13,Tmem119	Atf4,Ccr1,Comp,Gja1,Hif1a,Ibsp,Mgp,Mmp13,Srgn,Ptgs2,Spp1,Mtss1,Klf10,Zmpste24,Tmem119,Tmem38b,Atp2b1,Snx10,Sgms2
Regulation Of Dna Templated Transcription In Response To Stress	0.000193013	0.020457	-0.669224	-2.19606	0	14	Vegfa,Cebpb,Cd36,Jun,Cited2,Atf4,Atf3,Ddit3,Ppp1r15a,Hmox1	Atf3,Atf4,Cd36,Cebpb,Ddit3,Egr1,Hif1a,Hmox1,Jun,Klf2,Cited2,Ppp1r15a,Nfe2l1,Vegfa
Monosaccharide Catabolic Process	0.000195084	0.020457	-0.803507	-2.43143	0	11	Pgk1,Gpi1,Aldoa,Gapdh,Eno1,Tpi1,Pfkp,Ldha	Aldoa,Eno1,Gapdh,Gpi1,Ldha,Pfkl,Pgk1,Pkm,Tpi1,Nudt5,Pfkp
Glucose Catabolic Process	0.000195427	0.020457	-0.827912	-2.42733	0	10	Pgk1,Gpi1,Aldoa,Gapdh,Eno1,Tpi1,Pfkp,Ldha	Aldoa,Eno1,Gapdh,Gpi1,Ldha,Pfkl,Pgk1,Pkm,Tpi1,Pfkp
Hexose Catabolic Process	0.000195427	0.020457	-0.827912	-2.42733	0	10	Pgk1,Gpi1,Aldoa,Gapdh,Eno1,Tpi1,Pfkp,Ldha	Aldoa,Eno1,Gapdh,Gpi1,Ldha,Pfkl,Pgk1,Pkm,Tpi1,Pfkp
Glycolytic Process Through Fructose 6 Phosphate	0.000195427	0.020457	-0.795034	-2.33094	0	10	Pgk1,Gpi1,Aldoa,Gapdh,Eno1,Tpi1,Pfkp	Aldoa,Eno1,Gapdh,Gpi1,Pfkl,Pgk1,Pkm,Ppp2ca,Tpi1,Pfkp
Glycolytic Process Through Glucose 6 Phosphate	0.000196541	0.020457	-0.823847	-2.3229	0	9	Pgk1,Gpi1,Aldoa,Gapdh,Eno1,Tpi1,Pfkp	Aldoa,Eno1,Gapdh,Gpi1,Pfkl,Pgk1,Pkm,Tpi1,Pfkp
Brown Fat Cell Differentiation	0.000196541	0.020457	-0.810565	-2.28545	0	9	Selenbp1,Cebpb,Bnip3,Plac8,Ptgs2,Metrnl,Rgs2	Bnip3,Cebpb,Ptgs2,Rgs2,Selenbp1,Metrnl,Plac8,Mapk14,Hnrnpu
Nitric Oxide Mediated Signal Transduction	0.00019802	0.020457	-0.897465	-2.33029	0	7	Nos2,Vegfa,Mt1,Cd36,Thbs1,Mt2	Cd36,Mt1,Mt2,Nos2,Thbs1,Vegfa,Atp2b4
Positive Regulation Of Actin Filament Polymerization	0.000201939	0.020457	0.842436	2.19098	0	7	Csf3,Pfn1,Vasp,Arpc2,Actr3,Pycard	Cdc42ep2,Csf3,Pfn1,Vasp,Pycard,Actr3,Arpc2
Tyrosine Phosphorylation Of Stat Protein	0.000204708	0.020457	0.762379	2.26692	0	10	Ccl5,Hcls1,Tnf,Il12a,Socs3,Lyn	Socs3,Hcls1,Il12a,Il15,Il6,Jak2,Lyn,Ccl5,Tnf,Parp14
Lamellipodium Organization	0.000211149	0.020457	0.601714	2.22324	0	19	Cfl1,Itgb1,Actr2,Arpc5,Arpc2,Rac2,Actr3,Cyfip1,Hsp90aa1,Snx2,Was,Capzb,Coro1c,Twf2	Ccdc88a,Capzb,Cdc42,Cfl1,Dnm2,Hsp90aa1,Itgb1,Twf1,Rac2,Cyfip1,Was,Coro1c,Twf2,Actr2,Arpc5,Snx2,Akirin1,Actr3,Arpc2
Response To Interleukin 1	0.00021245	0.020457	0.622713	2.37639	0	21	Saa3,Ccl5,Acod1,Cfl1,Ccl4,Il1b,Irak3,Egr1,Il1rn,Sirpa,Ccl3,Pycard	Cebpb,Cfl1,Egr1,Fn1,Il1b,Il1rn,Il6,Acod1,Cd47,Myd88,Nfkb1,Serpine1,Sirpa,Saa3,Ccl3,Ccl4,Ccl5,Usp10,Zc3h12a,Pycard,Irak3
Cellular Response To Interleukin 1	0.00021245	0.020457	0.622713	2.37639	0	21	Saa3,Ccl5,Acod1,Cfl1,Ccl4,Il1b,Irak3,Egr1,Il1rn,Sirpa,Ccl3,Pycard	Cebpb,Cfl1,Egr1,Fn1,Il1b,Il1rn,Il6,Acod1,Cd47,Myd88,Nfkb1,Serpine1,Sirpa,Saa3,Ccl3,Ccl4,Ccl5,Usp10,Zc3h12a,Pycard,Irak3
Actin Filament Polymerization	0.000216873	0.020457	0.504194	2.29711	0	37	Csf3,Cfl1,Hcls1,Pfn1,Cotl1,Arpc1b,Vasp,Tmsb4x,Arpc5,Arpc2,Actr3,Myh9,Cyfip1,Pycard,Diaph2,Was,Cyfip2,Gas7,Mtpn,Capza2,Washc5	Cdc42ep2,Arpc1b,Capza1,Capza2,Capzb,Cfl1,Csf3,Dbnl,Gas7,Mtpn,Hcls1,Myh9,Pfn1,Pstpip2,Twf1,Tmsb10,Tmsb4x,Rdx,Cyfip1,Mtss1,Arfgef1,Vasp,Washc5,Was,Svil,Gsn,Twf2,Tlr2,Prex1,Diaph2,Pycard,Arpc5,Arpc4,Cotl1,Actr3,Arpc2,Cyfip2
Regulation Of Actin Filament Length	0.000218723	0.020457	0.50486	2.25053	0	35	Csf3,Cfl1,Hcls1,Pfn1,Cotl1,Arpc1b,Wdr1,Vasp,Tmsb4x,Arpc5,Arpc2,Actr3,Myh9,Cyfip1,Pycard,Was,Cyfip2,Mtpn,Capza2	Cdc42ep2,Arpc1b,Capza1,Capza2,Capzb,Cfl1,Csf3,Dbnl,Mtpn,Hcls1,Myh9,Pfn1,Twf1,Tmsb10,Tmsb4x,Rdx,Sh3bp1,Cyfip1,Arfgef1,Vasp,Was,Wdr1,Svil,Gsn,Twf2,Tlr2,Prex1,Dstn,Pycard,Arpc5,Arpc4,Cotl1,Actr3,Arpc2,Cyfip2
Actin Polymerization Or Depolymerization	0.000220751	0.020457	0.498582	2.30627	0	40	Csf3,Cfl1,Hcls1,Pfn1,Cotl1,Arpc1b,Wdr1,Vasp,Tmsb4x,Arpc5,Arpc2,Actr3,Myh9,Cyfip1,Pycard,Diaph2,Was,Cyfip2,Gas7,Mtpn,Capza2,Washc5	Cdc42ep2,Arpc1b,Capza1,Capza2,Capzb,Cfl1,Csf3,Dbnl,Gas7,Mtpn,Hcls1,Myh9,Pfn1,Pstpip2,Twf1,Tmsb10,Tmsb4x,Rdx,Sh3bp1,Cyfip1,Mtss1,Arfgef1,Vasp,Washc5,Was,Wdr1,Svil,Gsn,Twf2,Tlr2,Prex1,Diaph2,Dstn,Pycard,Arpc5,Arpc4,Cotl1,Actr3,Arpc2,Cyfip2
Regulation Of Actin Filament Based Process	0.00022941	0.020457	0.429433	2.27105	0	67	Csf3,Abracl,Il1a,Hck,Cfl1,Hcls1,Pfn1,Cotl1,Flna,Arpc1b,Wdr1,Vasp,Tmsb4x,Arhgdib,Arpc5,Arpc2,Atp1a1,Met,Actr3,Myh9,Pak2,Cyfip1,Pycard,Atp2a2	Cdc42ep2,Ccdc88a,Sri,Arhgdib,Arpc1b,Atp1a1,Atp2a2,Bst1,Capza1,Capza2,Capzb,Cd2ap,Cdc42,Cfl1,Csf3,Dbnl,Mtpn,Gja1,Hck,Hcls1,Il1a,Itgb1bp1,Cd47,Stmn1,Met,Myh9,Myo1f,Nedd9,Pfn1,Flna,Twf1,Tmsb10,Tmsb4x,Arhgdia,Rdx,Rock1,Sh3bp1,Cyfip1,Mtss1,Arfgef1,Tgfb1,Vasp,Washc5,Was,Wdr1,Pak2,Svil,Gsn,Twf2,Tlr2,Prex1,Washc2,Rhog,Dstn,Gmfb,Gmfg,Rgcc,Pycard,Arpc5,Arpc4,Bst2,Arap1,Cotl1,Abracl,Actr3,Arpc2,Cyfip2
Actin Filament Organization	0.000233155	0.020457	0.422848	2.32383	0	81	Csf3,Tpm3,Cfl1,Hcls1,Pfn1,Marcks,Cotl1,Flna,Arpc1b,Wdr1,Marcksl1,Vasp,Tmsb4x,Sirpa,Shtn1,Itgb1,Actr2,Arpc5,Arpc2,Rac2,Met,Actr3,Myh9,Pak2,Cyfip1,Pycard,Tpm4,Diaph2,Hsp90b1,Was,Cyfip2,Gas7,Mtpn,Capza2,Washc5,Gmfg,Capzb,Coro1c,Lcp1,Gja1,Twf2,Limd2,Stmn1	Cdc42ep2,Ccdc88a,Actn1,Arpc1b,Capza1,Capza2,Capzb,Ctnna1,Cd2ap,Cdc42,Cfl1,Csf3,Dbnl,Elmo1,Gas7,Mtpn,Gja1,Hcls1,Itgb1,Itgb1bp1,Cd47,Stmn1,Marcks,Met,Marcksl1,Myh9,Myo1b,Myo1f,Myo5a,Nedd9,Pfn1,Lcp1,Pstpip2,Flna,Twf1,Tmsb10,Tmsb4x,Sirpa,Rac2,Rdx,Sh3bp1,Cyfip1,Mtss1,Arfgef1,Ppp1r9b,Hsp90b1,Vasp,Ezr,Washc5,Was,Wdr1,Pak2,Svil,Gsn,Coro1c,Twf2,Tlr2,Myo1g,Prex1,Washc2,Tpm4,Diaph2,Rhog,Dstn,Sh3kbp1,Tpm3,Ac…
Response To Bacterium	0.00023872	0.020457	0.352254	1.9907	0	93	Saa3,Ccl5,Wfdc21,Lcn2,AA467197,Wfdc17,Acod1,Slpi,Ncl,Il1a,Hck,Tnf,Mtdh,Il1b,Il12a,Cyba,Hmgb1,S100a8,Irak3,St13,Cd52,Sirpa,Tnip1	Wfdc17,Tnfaip8,Ogt,Foxp1,Selenos,Acp5,Akt1,B2m,Bnip3,Noct,Cd14,Cd36,Cebpb,Cyba,Dhx15,Fau,Fcer1g,Fcgr2b,Gch1,Grn,H2-K1,Hck,Hmgb1,Ifi204,Il12a,Il1a,Il1b,Il6,Acod1,Cd47,Jak2,Lbp,Lcn2,Lgals9,Lyn,Lyz2,Mapkapk2,Mif,Mpeg1,Mt2,Myd88,Myo1f,Ncl,Nfkb1,Nos2,Slc11a1,Serpine1,Pten,Ptgs2,Sirpa,Rab1a,Rab7,Rpl30,Rps19,Trim30a,S100a8,Saa3,Ccl5,Slfn2,Slpi,Syk,Trib1,Tgfb1,Tnf,Tnfaip3,Tnfrsf1b,Rpl13a,Nr1h3,Vim,Zc3h12…
Actin Filament Based Process	0.000241721	0.020457	0.446512	2.64709	0	114	Csf3,Abracl,Actb,Tpm3,Ptpn1,Il1a,Tln1,Hck,Cfl1,Hcls1,Tnf,Pfn1,Marcks,Cotl1,Calr,Flna,Arpc1b,Wdr1,Ran,Marcksl1,Vasp,Tmsb4x,Sirpa,Shtn1,Itgb1,Arhgdib,Actr2,Arpc5,Arpc2,Rac2,Atp1a1,Met,Actr3,Myh9,Pak2,Cyfip1,Pycard,Myl6,Atp2a2,Tpm4,Diaph2	Rhoq,Cdc42ep2,Camk2d,Ccdc88a,Sri,Actn1,Actb,Arhgdib,Arpc1b,Atp1a1,Atp2a2,Bcl6,Bst1,Cacna1d,Calr,Cap1,Capza1,Capza2,Capzb,Ctnna1,Cd2ap,Cdc42,Cfl1,Csf3,Dbnl,Elmo1,Gas7,Mtpn,Gja1,Hck,Hcls1,Il1a,Itgb1,Itgb1bp1,Cd47,Stmn1,Marcks,Met,Marcksl1,Myh9,Myl6,Myo1b,Myo1f,Myo5a,Nedd9,Pafah1b1,Pdcd6ip,Pfn1,Lcp1,Pstpip2,Flna,Twf1,Tmsb10,Tmsb4x,Ptpn1,Sirpa,Arhgdia,Rac2,Ran,Rdx,Rock1,Sh3bp1,Cyfip1,Mtss1,Arfgef1,Fn…
Cytoskeleton Organization	0.000252845	0.0209431	0.317324	2.00763	0	167	Csf3,Actb,Tpm3,Ptpn1,Il1a,Tln1,Hck,Cfl1,Hcls1,Tnf,Pfn1,Marcks,Ranbp1,Cotl1,Calr,Flna,Arpc1b,Tpr,Vcp,Wdr1,Ran,Marcksl1,Vasp,Tuba4a,Tmsb4x,Dst,Sirpa,Shtn1,Itgb1,Arhgdib,Actr2,Arpc5,Arpc2,Rac2,Met,Actr3,Myh9,Pak2,Cyfip1,Pycard,Tpm4,Cltc,Prpf40a,Diaph2,Sh3bgrl3,Dync1h1,Nudc,Hsp90b1,Bnip2,Tubb4b,Cap1,Was	Rhoq,Cdc42ep2,Ccdc88a,Tpr,Actn1,Ptpa,Actb,Akt1,Birc5,Arhgdib,Arpc1b,Bcl6,Bnip2,Bst1,Calr,Cap1,Capza1,Capza2,Capzb,Ctnna1,Cd2ap,Cdc42,Cdkn1b,Cfl1,Cryab,Csf3,Smc3,Dbnl,Dctn1,Gadd45a,Dync1h1,Dst,Mapre1,Elmo1,Fkbp4,Gapdh,Gas7,Mtpn,Gja1,Hck,Hcls1,Hsph1,Hspa1b,Il1a,Kpnb1,Incenp,Itgb1,Itgb1bp1,Cd47,Stmn1,Marcks,Met,Marcksl1,Myh9,Myo1b,Myo1f,Myo5a,Nedd9,Nin,Nudc,Pafah1b1,Pdcd6ip,Pfdn2,Pfn1,Lcp1,Pstpip2,F…
Negative Regulation Of Response To Stimulus	0.000323311	0.0248025	-0.280871	-1.73685	1	206	Dcn,Hspa1a,Arg1,Hspa1b,Mmp3,Clu,Vegfa,Grina,Lgals3,Mif,Mcl1,Cd9,Rgs1,Hspb1,Ptgs2,Errfi1,Dusp1,Anxa2,Rps3,Eno1,Egln1,Arrdc3,Litaf,Higd1a,Fcgr2b,Serpine2,Thbs1,Metrnl,Tpt1,Ccr1,Klf4,Atf3,Ddit3,Ddit4,Rgs2,Ets1,Plaur,Ppp1r15a,Col2a1,Rps19,Ogt,Ccr2,Cd47,Ifi204,Cilp,Ier3,Nt5e,Pten,Appl2,Hmox1,Hspa5,Vsir,Timp3,Ghitm,Pde3b,Nop53,Adipor1,Mdm2,Map2k1,Trib1	Smpdl3b,Plekha1,Arrdc3,Otub1,Ogt,Foxp1,Selenos,Grk2,Egln1,Acp5,Spred1,Akt1,Slc25a4,Anxa5,Atg5,Arg1,Atf3,Bax,Phb2,Bcl6,Birc6,C1qbp,Anxa2,Calr,Ctnna1,Runx2,Cbl,Rb1cc1,Cd2ap,Cd9,Socs3,Clu,Ccr1,Ccr2,Col2a1,Dcn,Ddit3,Dnm2,Dok2,Egr1,Eif3a,Eno1,Fcgr2b,Fst,Gja1,Gnai2,Grn,Hspa5,Ptpn6,Hif1a,Hmox1,Prmt1,Dnaja1,Hspb1,Hspa1b,Ier3,Ifi204,Il12a,Il1b,Il1rn,Il6,Inpp5d,Acod1,Itgb1,Itgb1bp1,Cd47,Klf4,Stmn1,Laptm5,L…
Regulation Of Multicellular Organismal Development	0.000329435	0.0248025	-0.306801	-1.85751	1	181	Dcn,Hspa1a,Hspa1b,Btg1,Vegfa,Fn1,Pgk1,Srgn,Vim,Lgals3,Sparc,Cebpb,Chil1,Mgp,Zfp36l2,Comp,Hspb1,Errfi1,H2-Aa,Jun,Anxa2,Bhlhe40,Egln1,Adam8,Cited2,Serpine2,Thbs1,Cxcr4,Ccr1,Klf4,Atf4,Ctsh,Ccr5,Rgs2,Runx3,Ets1,Atp2b1,Ppp1r15a,Klf10,Nedd9,Ccr2,Rhob,Picalm,Pkm,Pten,Appl2,Hmox1,Rgcc,Hspa5,Gadd45a,Vsir,Hpse,Sgms2,Pde3b,Cdkn1b	Foxp1,Egln1,Actb,Spred1,Adam8,Akt1,Slc25a4,Ap3b1,Ap3d1,Rhob,Atf4,B2m,Bag1,Bcl6,Zfp36l2,Btg1,Anxa2,Ctnna1,Runx2,Runx3,Ccnd2,Noct,Cd83,Cdkn1b,Cebpb,Cfl1,Chil1,Cxcr4,Ccr1,Ccr2,Ccr5,Comp,Csf3,Ctsh,Cybb,Dbnl,Dcn,Gadd45a,Eif4g2,Fn1,Fst,G6pdx,Gja1,Grn,Hspa5,H2-Aa,Hcls1,Ptpn6,Hif1a,Hmgb1,Hmox1,Hpse,Prmt1,Hspb1,Hspa1b,Hsp90aa1,Il12a,Il15,Il1a,Il1b,Il6,Inpp5d,Itga5,Itgam,Itgb1,Eif6,Jag1,Jun,Klf2,Klf4,Lgals…
Anatomical Structure Formation Involved In Morphogenesis	0.000335402	0.0248025	-0.344608	-1.96945	1	128	Dcn,Btg1,Vegfa,Fn1,Pgk1,Gpi1,Chad,Lgals3,Sparc,Bsg,Chil1,Cd9,Mxi1,Hspb1,Ptgs2,Cd36,Dusp1,Jun,Anxa2,Egln1,Adam8,Cited2,Thbs1,Gna13,Cxcr4,Klf4,Bcl2l11,Ctsh,Rps7,Ets1,Hdac5,Ppp1r15a,Col2a1,Ccr2,Rhob,Hipk1,Pkm,Pten,Hmox1,Rgcc,Gadd45a,Sp3,Hpse,Cd53,Pde3b,Furin	Actn1,Egln1,Spred1,Adam15,Adam8,Akt1,Rhob,Bcl6,Bcl2l11,Bsg,Btg1,Anxa2,Cd36,Cd53,Cd9,Cdc42,Cfl1,Chad,Chil1,Cxcr4,Ccr2,Col2a1,Ctsh,Cybb,Dcn,Gadd45a,Ehd1,Aimp1,Fn1,Gna13,Gpi1,Grn,Ptpn6,Hdac5,Hif1a,Hipk1,Hmgb1,Hmox1,Hpse,Hspb1,Il12a,Il1a,Il1b,Itga5,Itgb1,Itgb1bp1,Jun,Klf2,Klf4,Lgals3,Lmo4,Cited2,Mxi1,Ppp1r15a,Myh9,Ncl,Nfkb2,Ninj1,Nras,Nrp2,Pafah1b1,Furin,Pde3b,Pfn1,Pgk1,Pkm,Prkcb,Serpine1,Plxna1,Ppp3…
Response To Abiotic Stimulus	0.000335402	0.0248025	-0.342007	-1.95459	1	128	Hspa1a,Hspa1b,Nos2,Mmp3,Vegfa,Egln3,Pgk1,Bnip3,Fam162a,Plac8,Ptgs2,Gsn,Jun,Bhlhe40,Fosl2,Eno1,Egln1,Adam8,Cited2,Higd1a,Cdkn1a,Serpine2,Thbs1,Ier5,Metrnl,Cxcr4,Bnip3l,Ddit4,Eif4ebp1,Ogt,Rhob,Ifi204,Pten,Appl2,Cryab,Hmox1,Rgcc,Pdk1,Gadd45a	Dnajc3,Camk2d,Ogt,Tpr,Egln1,Egln3,Actb,Adam8,Ak4,Akt1,Birc2,Apobec1,Rhob,Atp1a1,Atp6v1a,Atp6v0d1,Bax,Bnip3,Bnip3l,Cat,Ccnd2,Cd38,Cdkn1a,Cxcr4,Cryab,Cybb,Ddb1,Gadd45a,Dhx9,Egr1,Eif2s1,Eif4ebp1,Eno1,Fosl2,Tsc22d3,Gja1,Hif1a,Hmox1,Dnaja1,Hspa1b,Hsp90ab1,Hsp90aa1,Hspa4,Ier5,Ifi204,Il12a,Il1a,Itgb1,Jun,Bbc3,Mdm2,Mmp3,Cited2,Commd1,Ndufs4,Nfe2l1,Nfkb1,Nos2,Slc11a2,Per1,Pgk1,Pnp,Pten,Ptgs2,Ptpn11,Ptprc,…
Tube Development	0.000335402	0.0248025	-0.333837	-1.9079	1	128	Dcn,Btg1,Spp1,Vegfa,Fn1,Pgk1,Lgals3,Sparc,Bsg,Chil1,Mgp,Comp,Hspb1,Ptgs2,Errfi1,Jun,Anxa2,Egln1,Adam8,Cited2,Serpine2,Ubb,Thbs1,Gna13,Cxcr4,Klf4,Bcl2l11,Ctsh,Rps7,Tiparp,Ets1,Hdac5,Ppp1r15a,Tmem38b,Col2a1,Ccr2,Rhob,Pkm,Pten,Hmox1,Mtss1,Rgcc,Gadd45a,Sp3	Foxp1,Rap1a,Egln1,Spred1,Adam15,Adam8,Akt1,Ap3b1,Rhob,Asah1,Bax,Phb2,Bcl2l11,Bsg,Btg1,Anxa2,Cat,Cdc42,Cfl1,Chil1,Cxcr4,Ccr2,Col2a1,Comp,Ctsd,Ctsh,Cybb,Dcn,Gadd45a,Aimp1,Fn1,Gja1,Gna13,Grn,Ptpn6,Hdac5,Hif1a,Hmgb1,Hmox1,Hpse,Hspb1,Il12a,Il1a,Il1b,Itga5,Itgb1,Itgb1bp1,Jag1,Jun,Klf2,Klf4,Lcn2,Lgals3,Lipa,Lmo4,Marcks,Met,Mgp,Mmp12,Mmp14,Cited2,Ppp1r15a,Myh9,Ncl,Ninj1,Nras,Nrp2,Pde3b,Pfn1,Pgk1,Pkm,Prkc…
Vasculature Development	0.000344175	0.0248025	-0.364988	-1.98433	1	97	Dcn,Btg1,Vegfa,Fn1,Pgk1,Lgals3,Sparc,Bsg,Chil1,Comp,Hspb1,Ptgs2,Errfi1,Jun,Anxa2,Egln1,Adam8,Cited2,Thbs1,Gna13,Cxcr4,Klf4,Ctsh,Ddit3,Tiparp,Ets1,Hdac5,Ppp1r15a,Ccr2,Rhob,Pkm,Pten,Hmox1,Rgcc,Gadd45a,Hpse,Pde3b,Mdm2,Map2k1	Rap1a,Egln1,Spred1,Adam15,Adam8,Akt1,Rhob,Bax,Bsg,Btg1,Anxa2,Cdc42,Chil1,Socs3,Cxcr4,Ccr2,Comp,Ctsh,Cybb,Dcn,Gadd45a,Ddit3,Dnm2,Egr1,Aimp1,Fn1,Gja1,Gna13,Grn,Hdac5,Hif1a,Hmgb1,Hmox1,Hpse,Hspb1,Il12a,Il1a,Il1b,Itga5,Itgb1,Itgb1bp1,Jag1,Jun,Klf2,Klf4,Lgals3,Mdm2,Cited2,Ppp1r15a,Myh9,Ncl,Ninj1,Nras,Nrp2,Pde3b,Pgk1,Pkm,Prkcb,Serpine1,Ppp3r1,Pten,Flna,Ptgs2,Ptprj,Rock1,Ccl5,Sema4a,Smarca4,Sod2,Sp100,S…
Skeletal System Development	0.000357846	0.0248025	-0.430927	-2.03978	1	52	Vegfa,Cytl1,Chad,Lgals3,Sparc,Mgp,Comp,Cited2,Col10a1,Thbs1,Rpl38,Tiparp,Runx3,Tmem38b,Col2a1,Sp3,Timp3,Rpl13,Acan,Mmp13,Csrnp1,Ninj1,Runx2,Tmem119,Bgn,Zfand5,Xylt1	Plekha1,Foxp1,Acp2,Acp5,Acan,Anxa6,Bgn,Runx2,Runx3,Chad,Col10a1,Col2a1,Comp,Fst,Gja1,Ptpn6,Hif1a,Lgals3,Maf,Mgp,Mmp13,Mmp14,Cited2,Nab1,Ninj1,Pafah1b1,Eif4a3,Flna,Ptpn11,Ptprc,Rbp4,Sp3,Sparc,Csrnp1,Rassf2,Tgfb1,Thbs1,Timp3,Vegfa,Zfand5,Zmpste24,Cytl1,Tmem119,Xylt1,Mapk14,Rpl13,Serp1,Slc39a1,Tmem38b,Rpl38,Snx10,Tiparp
Nucleotide Phosphorylation	0.000380518	0.0248025	-0.602541	-2.2148	1	20	Pgk1,Gpi1,Aldoa,Gapdh,Eno1,Tpi1,Pfkp,Pgam1,Ddit4,Ogt,Ier3,Pkm	Ogt,Ak4,Aldoa,Eno1,Gapdh,Gpi1,Hif1a,Ier3,Eif6,Nme1,Ogdh,Pfkl,Pgam1,Pgk1,Pkm,Ppp2ca,Tpi1,Slc2a6,Pfkp,Ddit4
Ribosomal Small Subunit Assembly	0.000393082	0.0248025	-0.744213	-2.09837	1	9	Fau,Rps28,Rps5,Rps27,Rpsa,Rpl38,Rps19	Fau,Rpsa,Rps14,Rps19,Rps5,Rps28,Rps27,Rpl38,Rps27l
Regulation Of Toll Like Receptor 2 Signaling Pathway	0.000395804	0.0248025	0.903103	1.91073	1	4	Acod1,Cyba,Hmgb1,Lyn	Cyba,Hmgb1,Acod1,Lyn
Peptide Cross Linking	0.000398248	0.0248025	-0.835168	-2.04526	1	6	Dcn,Fn1,F13a1,Thbs1	Bgn,Dcn,Fn1,Tgm2,Thbs1,F13a1
Regulation Of Intrinsic Apoptotic Signaling Pathway In Response To Dna Damage	0.000402576	0.0248025	-0.86635	-1.99395	1	5	Clu,Mif,Rps3,Tpt1	Clu,Mif,Rpl26,Tpt1,Rps3
Protein Hydroxylation	0.000402576	0.0248025	-0.849176	-1.95442	1	5	Egln3,Egln1,P4ha1,Asph,P4ha2	Egln1,Egln3,P4ha1,P4ha2,Asph
Regulation Of Inclusion Body Assembly	0.000404122	0.0248025	-0.920333	-1.95508	1	4	Hspa1a,Hspa1b,Clu	Clu,Hspa1b,Psmc5,Hspa1a
Positive Regulation Of Transcription From Rna Polymerase Ii Promoter In Response To Endoplasmic Reticulum Stress	0.000404122	0.0248025	-0.905636	-1.92386	1	4	Cebpb,Atf4,Atf3,Ddit3	Atf3,Atf4,Cebpb,Ddit3
Heat Acclimation	0.000407747	0.0248025	-0.949109	-1.82008	1	3	Hspa1a,Hspa1b	Hspa1b,Hspa1a,Rbbp7
Cellular Heat Acclimation	0.000407747	0.0248025	-0.949109	-1.82008	1	3	Hspa1a,Hspa1b	Hspa1b,Hspa1a,Rbbp7
Negative Regulation Of Multicellular Organismal Process	0.000498753	0.0298715	-0.312624	-1.83361	2	150	Dcn,Arg1,Prg4,Vegfa,Fn1,Pgk1,Srgn,Lgals3,Sparc,Cebpb,Cd9,Plac8,Hspb1,Ptgs2,Errfi1,H2-Aa,Anxa2,Arrdc3,Cited2,Fcgr2b,Serpine2,Thbs1,Ccr1,Klf4,Atf4,Ddit3,Ccr5,Rgs2,Runx3,Hdac5,Atp2b1,Plaur,Rps19,Ogt,Ccr2,Pten,Appl2,Hmox1,Rgcc,Gadd45a,Vsir,Cst3,Pde3b,Furin,Cdkn1b,Adipor1,Trib1	Arrdc3,Ogt,Foxp1,Sri,Selenos,Grk2,Acp5,Spred1,Anxa5,Atg5,Arg1,Arhgdib,Atf4,Atp1a1,Atp2a2,B2m,Phb2,Bcl6,C1qbp,Anxa2,Calr,Ctnna1,Runx3,Ccnd2,Cd2ap,Cd38,Cd83,Cd9,Cdkn1b,Cebpb,Ccr1,Ccr2,Ccr5,Cpe,Cst3,Cyba,Cyp51,Dcn,Gadd45a,Ddit3,Fcgr2b,Fn1,G6pdx,Gja1,Gnai2,Cmklr1,Grn,H2-Aa,Ptpn6,Hdac5,Hif1a,Hmgb1,Hmox1,Hspb1,Il12a,Il15,Il1b,Il6,Inpp5d,Acod1,Itgb1bp1,Jak2,Klf2,Klf4,Laptm5,Lbp,Lgals3,Lgals9,Lst1,Pilrb1…
Regulation Of Vasculature Development	0.00053831	0.0317521	-0.437741	-2.03262	2	48	Dcn,Btg1,Vegfa,Pgk1,Lgals3,Sparc,Chil1,Hspb1,Egln1,Thbs1,Cxcr4,Klf4,Ctsh,Ets1,Ppp1r15a,Ccr2,Rhob,Pkm,Hmox1,Rgcc,Gadd45a,Hpse,Pde3b	Egln1,Spred1,Rhob,Btg1,Chil1,Cxcr4,Ccr2,Ctsh,Cybb,Dcn,Gadd45a,Grn,Hif1a,Hmgb1,Hmox1,Hpse,Hspb1,Il1a,Il1b,Itga5,Itgb1,Klf2,Klf4,Lgals3,Ppp1r15a,Ninj1,Nras,Pde3b,Pgk1,Pkm,Prkcb,Serpine1,Rock1,Ccl5,Sema4a,Sp100,Sparc,Thbs1,Tnf,Vegfa,Zc3h12a,Ets1,Mydgf,Atp2b4,Smoc2,Rgcc,Mtdh,Sash1
Positive Regulation Of Fibroblast Proliferation	0.000579039	0.0335646	-0.648807	-2.12906	2	14	Fn1,Mif,Jun,Anxa2,Fosl2,Cdkn1a	Grk2,Anxa2,Cdkn1a,Dhx9,Fn1,Fosl2,Jun,Mif,Ndufs4,Nras,Serpine1,Tgfb1,Tgif1,Ccnb1
Regulation Of Coagulation	0.000586281	0.0335646	-0.724655	-2.12459	2	10	Cd9,Cd36,Anxa2,Serpine2,Thbs1,Plaur,Hpse,Thbd,Serpine1	Anxa5,Anxa2,Cd36,Cd9,Hpse,Serpine1,Plaur,Serpine2,Thbd,Thbs1
Positive Regulation Of Tyrosine Phosphorylation Of Stat Protein	0.000610501	0.0344446	0.746189	2.12779	2	9	Ccl5,Hcls1,Tnf,Il12a,Lyn	Hcls1,Il12a,Il15,Il6,Jak2,Lyn,Ccl5,Tnf,Parp14
Myeloid Cell Activation Involved In Immune Response	0.000637349	0.0354457	0.581438	2.21887	2	21	Tnf,Ptpn6,Hmgb1,Vamp8,Rac2,Lyn,Ywhaz,Pycard,Milr1,Grn,Fcer1g,Plcg2,Itgam	Ccr2,Fcer1g,Grn,Ptpn6,Hmgb1,Hmox1,Itgam,Lbp,Lyn,Myd88,Myo1f,Rac2,Rasgrp1,Syk,Tnf,Vamp8,Ywhaz,Plcg2,Milr1,Pycard,Kars
Negative Regulation Of Cell Death	0.000658328	0.0359775	-0.294583	-1.7663	3	171	Hspa1a,Hspa1b,Spp1,Clu,Vegfa,Fn1,Mt1,Gpi1,Grina,Lgals3,Cebpb,Mif,Bnip3,Mcl1,Comp,Plac8,Hspb1,Slc2a3,Ptgs2,Gapdh,Dusp1,Jun,Eno1,Adam8,Cited2,Higd1a,Cdkn1a,Fcgr2b,Thbs1,Tpt1,Klf4,Bnip3l,Atf4,Ctsh,Ccr5,Plaur,Ppp1r15a,Col2a1,Naca,Ogt,Rps3a1,Tsc22d1,Ier3,Pten,Cryab,Hmox1,Hspa5,Gbe1	Dnajc3,Ogt,Foxp1,Selenos,Grk2,Rpl10,Adam8,Akt1,Slc25a4,Atg5,Birc2,Birc5,Atf4,Bag1,Bax,Phb2,Bcl2a1a,Bcl2a1d,Bcl6,Bnip3,Bnip3l,Birc6,Cacybp,Cat,Ctnna1,Cbl,Rb1cc1,Ccnd2,Cd38,Cdkn1a,Cdkn1b,Cebpb,Socs3,Clu,Ccr5,Col2a1,Comp,Cryab,Csf3,Cst3,Ctsh,Ddb1,Eno1,Fcer1g,Fcgr2b,Fn1,Fth1,Gapdh,Tsc22d3,Gnai2,Gpi1,Grn,Hspa5,Hck,Hcls1,Hdgf,Hif1a,Hmox1,Dnaja1,Hsph1,Hspb1,Hspd1,Hspa1b,Hsp90ab1,Hspa4,Ier3,Il1b,Il1rn,Il…
Regulation Of Actin Filament Organization	0.000674916	0.0359775	0.420516	2.07019	2	51	Csf3,Cfl1,Hcls1,Pfn1,Cotl1,Flna,Arpc1b,Wdr1,Vasp,Tmsb4x,Arpc5,Arpc2,Met,Actr3,Myh9,Pak2,Cyfip1,Pycard,Was,Cyfip2,Mtpn,Capza2,Washc5,Gmfg,Capzb,Gja1,Twf2,Stmn1	Cdc42ep2,Ccdc88a,Arpc1b,Capza1,Capza2,Capzb,Cdc42,Cfl1,Csf3,Dbnl,Mtpn,Gja1,Hcls1,Itgb1bp1,Cd47,Stmn1,Met,Myh9,Pfn1,Flna,Twf1,Tmsb10,Tmsb4x,Rdx,Sh3bp1,Cyfip1,Mtss1,Arfgef1,Vasp,Washc5,Was,Wdr1,Pak2,Svil,Gsn,Twf2,Tlr2,Prex1,Washc2,Dstn,Gmfb,Gmfg,Rgcc,Pycard,Arpc5,Arpc4,Arap1,Cotl1,Actr3,Arpc2,Cyfip2
Multicellular Organismal Level Homeostasis	0.000678426	0.0359775	-0.318125	-1.8019	3	121	Hspa1a,Hspa1b,Spp1,Vegfa,Cytl1,Gpi1,Bsg,Cebpb,Mif,Comp,Plac8,Ptgs2,Cd36,Rps24,Arrdc3,Adam8,Cited2,Fcgr2b,Ubb,Metrnl,Cxcr4,Atf4,Bcl2l11,Ctsh,Ddit3,Ccr5,Ets1,Col2a1,Rps19,Ogt,Ccr2,Kmt2e,Nt5e,Gadd45g,Appl2,Hmox1	Kdm3a,Arrdc3,Ogt,Acp5,Adam8,Akt1,Alas1,Ap3b1,Atf4,Atpif1,B2m,Bax,Bcl2a1a,Bcl6,Bcl2l11,Bsg,Cd36,Cd38,Cebpb,Tpp1,Cxcr4,Ccr2,Ccr5,Col2a1,Comp,Ctsh,Ddit3,Dnase2a,Dync1h1,Egr1,Sfxn1,Acsl1,Fcer1g,Fcgr2b,G6pdx,Tsc22d3,Gja1,Cmklr1,Gpi1,Hbb-bs,Hcls1,Hif1a,Hmgb1,Hmox1,Prmt1,Hspa1b,Il15,Il1a,Il1b,Il1rn,Il6,Inpp5d,Itgam,Itgb1,Jak2,Klf2,Lcn2,Lipa,Lyar,Lyn,Mif,Cited2,Nfe2l1,Slc11a1,Slc11a2,Tnfrsf11b,Sqstm1,Prd…
Tube Morphogenesis	0.000683878	0.0359775	-0.34289	-1.88343	3	103	Dcn,Btg1,Vegfa,Fn1,Pgk1,Lgals3,Sparc,Bsg,Chil1,Mgp,Comp,Hspb1,Ptgs2,Jun,Anxa2,Egln1,Adam8,Cited2,Thbs1,Gna13,Cxcr4,Klf4,Bcl2l11,Ctsh,Rps7,Tiparp,Ets1,Hdac5,Ppp1r15a,Ccr2,Rhob,Pkm,Pten,Hmox1,Mtss1,Rgcc,Gadd45a	Foxp1,Rap1a,Egln1,Spred1,Adam15,Adam8,Akt1,Rhob,Bax,Phb2,Bcl2l11,Bsg,Btg1,Anxa2,Cdc42,Cfl1,Chil1,Cxcr4,Ccr2,Comp,Ctsd,Ctsh,Cybb,Dcn,Gadd45a,Aimp1,Fn1,Gja1,Gna13,Grn,Hdac5,Hif1a,Hmgb1,Hmox1,Hpse,Hspb1,Il12a,Il1a,Il1b,Itga5,Itgb1,Itgb1bp1,Jag1,Jun,Klf2,Klf4,Lcn2,Lgals3,Lmo4,Met,Mgp,Mmp14,Cited2,Ppp1r15a,Myh9,Ncl,Ninj1,Nras,Nrp2,Pde3b,Pfn1,Pgk1,Pkm,Prkcb,Serpine1,Ppp3r1,Pten,Flna,Ptgs2,Ptprj,Rock1,R…
Nucleoside Diphosphate Metabolic Process	0.000754575	0.0382496	-0.58792	-2.24191	3	23	Pgk1,Gpi1,Aldoa,Gapdh,Eno1,Tpi1,Pfkp,Pgam1,Ddit4,Ogt,Ier3,Nt5e,Pkm	Ogt,Ak4,Aldoa,Eno1,Gapdh,Gpi1,Hif1a,Ier3,Eif6,Nme1,Ogdh,Pfkl,Pgam1,Pgk1,Pkm,Ppp2ca,Dtymk,Tpi1,Slc2a6,Nt5e,Nudt5,Pfkp,Ddit4
Cellular Response To Inorganic Substance	0.000754575	0.0382496	-0.579176	-2.20857	3	23	Fn1,Mt1,Bnip3,Gsn,Jun,Jund,Thbs1,Mt2,Asph,Hmox1,Alox5ap,Cdkn1b	Akt1,Alox5ap,Hnrnpd,B2m,Bnip3,Cdkn1b,Fn1,Hmox1,Hnrnpa1,Jun,Jund,Mt1,Mt2,Nfe2l1,Thbs1,Tfrc,Gsn,Slc25a24,Fus,Plcg2,Asph,Cpne3,Hvcn1
Positive Regulation Of Multicellular Organismal Process	0.000791766	0.0382496	-0.265218	-1.67601	4	240	Hspa1a,Hspa1b,Btg1,Hilpda,Nos2,Spp1,Clu,Vegfa,Fn1,Vim,Lgals3,Bsg,Cebpb,Chil1,Mif,Fcgr3,Plac8,Hspb1,Ptgs2,Gapdh,Cd36,H2-Aa,Jun,Anxa2,Rps3,Eno1,Adam8,Jund,Cited2,Cdkn1a,Serpine2,Thbs1,Cxcr4,Cd14,Ccr1,Klf4,Atf4,H2-Q7,Ctsh,Ddit3,Ccr5,Rgs2,Runx3,Ets1,Atp2b1,Klf10,Rps19,Nedd9,Ogt,Ccr2,Rhob,Cd47,Ifi204,Picalm,Gadd45g,Pkm,Appl2,Hmox1,Rgcc,Hspa5	Kdm3a,Ddx1,Camk2d,Ogt,Foxp1,Grk2,H2-Q7,Actb,Adam8,Akt1,Slc25a4,Ap3b1,Ap3d1,Atg5,Rhob,Atf4,Atp1a1,Atp5j,B2m,Bag1,Bcl6,Bst1,Bsg,Btg1,C1qbp,Anxa2,Runx2,Runx3,Ccnd2,Cd14,Cd36,Cd38,Cd83,Cdkn1a,Cebpb,Cfl1,Chil1,Chil3,Clu,Cxcr4,Ccr1,Ccr2,Ccr5,Ctsh,Celf1,Cyba,Cybb,Dbnl,Ddit3,Dhx9,Dgat1,Dync1h1,Egr1,Eif4g2,Eno1,Acsl1,Fcer1g,Fcgr3,Flot2,Fn1,Fst,Gapdh,Mtpn,Gch1,Gja1,Gnai2,Cmklr1,Grn,Hspa5,H2-Aa,Hcls1,Hif1a,…
Positive Regulation Of Tumor Necrosis Factor Mediated Signaling Pathway	0.000808244	0.0382496	-0.880663	-1.87081	3	4	Hspa1a,Hspa1b	Hspa1b,Laptm5,Hspa1a,Ube2k
Response To Oxygen Containing Compound	0.000809061	0.0382496	0.261064	1.73573	2	228	Ccl5,Wfdc21,Ly6c2,Sod2,Calm1,Lcn2,Actb,Acod1,Cd38,Slpi,Ncl,Ptpn1,Il1a,Fpr2,Cfl1,Tnf,Mtdh,Marcks,Ranbp1,Il1b,Il12a,Flna,Msn,Vcp,Hmgb1,Socs3,S100a8,Ly6e,Cacybp,Irak3,Egr1,Nucks1,Sirpa,Lamtor4,Prdx5,Tnip1,Arpc2,Hif1a,Atp1a1,Met,Calm3,Lyn,Ggh,Myh9,Nadk,Cyfip1,Selenos,Pycard,Atp2a2,mt-Nd1,G6pdx,Eif6,Malt1,Grn,Rwdd1,Hsp90b1,Prkcb,Rab10	Ly6c2,Plekha1,Rhoq,Lars,Eprs,Ogt,Foxp1,Sri,Selenos,Rap1a,Grk2,Egln1,Acp5,Actb,Impa2,Adam15,Agtrap,Akt1,Alas1,Alox5ap,Anxa5,Prdx6,Birc5,Apobec1,Rhob,Atf4,Atp1a1,Atp2a2,Hnrnpd,B2m,Bnip3,Cacna1d,Cacybp,Calm1,Calm3,Cat,Casp6,Ctnna1,Runx2,Ccnd3,Noct,Cd14,Cd36,Cd38,Cdkn1b,Cdo1,Cebpb,Cfl1,Socs3,Cxcr4,Ccr5,Cryab,Ctsd,Ctsh,Dnm2,Egr1,Eif4ebp1,Fcgr2b,Fosl2,Fpr2,G6pdx,Gch1,Ggh,Gja1,Gnai2,Grn,Pdia3,Hdac5,Hif1…
Cgmp Mediated Signaling	0.000815494	0.0382496	-0.939241	-1.80116	3	3	Nos2,Cd36,Thbs1	Cd36,Nos2,Thbs1
Regulation Of Microtubule Nucleation	0.000815494	0.0382496	-0.937438	-1.7977	3	3	Hspa1a,Hspa1b	Dctn1,Hspa1b,Hspa1a
Positive Regulation Of Microtubule Nucleation	0.000815494	0.0382496	-0.937438	-1.7977	3	3	Hspa1a,Hspa1b	Dctn1,Hspa1b,Hspa1a
Arginine Catabolic Process	0.000815494	0.0382496	-0.932561	-1.78835	3	3	Arg1,Nos2	Arg1,Nos2,Atp2b4
Peptidyl Tyrosine Modification	0.000879701	0.0407699	0.443423	2.03907	3	39	Ccl5,Csf3,Ncl,Ptpn1,Hck,Hcls1,Tnf,Il12a,Sh3bp5,Ptpn6,Socs3,Itgb1,Lyn,Pak2	Bst1,Cbl,Cd36,Socs3,Clk1,Csf3,Hck,Hcls1,Ptpn6,Il12a,Il15,Il6,Itga5,Itgb1,Jak2,Lyn,Mif,Ncl,Nedd9,Ptpn1,Ptpn11,Ptprc,Ptprj,Ccl5,Syk,Nrg1,Arrb2,Tgfb1,Tnf,Vegfa,Pak2,Plcg2,Sh3bp5,Parp14,Clec4n,Rap2c,Rap2b,Errfi1,Mvp
Response To Starvation	0.000942329	0.0427455	-0.547843	-2.14662	4	25	Slc2a1,Jun,Higd1a,Cdkn1a,Atf4,Atf3,Ddit3,Eif4ebp1,Klf10,Ifi204,Plin2,Hspa5,Stk24,Map1lc3a	Lars,Plin2,Atg5,Atf3,Atf4,Cdkn1a,Ddit3,Eif2s1,Eif4ebp1,Hspa5,Ifi204,Jun,Mybbp1a,Slc2a1,Klf10,Stk24,Zc3h12a,Sesn2,Sh3glb1,Higd1a,Ralb,Dnajc15,Map1lc3a,Map1lc3b,Larp1
Cellular Response To Metal Ion	0.000944287	0.0427455	-0.577546	-2.15469	4	21	Fn1,Mt1,Bnip3,Gsn,Jun,Jund,Mt2,Asph,Hmox1,Alox5ap,Cdkn1b	Akt1,Alox5ap,B2m,Bnip3,Cdkn1b,Fn1,Hmox1,Hnrnpa1,Jun,Jund,Mt1,Mt2,Nfe2l1,Tfrc,Gsn,Slc25a24,Fus,Plcg2,Asph,Cpne3,Hvcn1
Positive Regulation Of Humoral Immune Response	0.000989511	0.0438354	0.877587	1.85675	4	4	Acod1,Tnf,Il1b	Il1b,Acod1,Ptprc,Tnf
Regulation Of Cell Migration Involved In Sprouting Angiogenesis	0.000990884	0.0438354	-0.76323	-2.06618	4	8	Vegfa,Ptgs2,Thbs1,Klf4,Hdac5,Hmox1	Spred1,Hdac5,Hmox1,Itgb1bp1,Klf4,Ptgs2,Thbs1,Vegfa
Positive Regulation Of Chemokine Production	0.00103713	0.0453657	0.639333	2.12788	4	14	Ccl5,Chil3,Tnf,Il1b,Hmgb1,Egr1,Pycard	Chil3,Egr1,Hmgb1,Il1b,Il6,Lbp,Lgals9,Mif,Myd88,Ccl5,Syk,Tnf,Tlr2,Pycard
Tissue Migration	0.00107354	0.0461906	-0.413249	-1.9561	5	52	Dcn,Vegfa,Gpi1,Sparc,Bsg,Hspb1,Ptgs2,Jun,Adam8,Thbs1,Cxcr4,Klf4,Ctsh,Ets1,Hdac5,Rhob,Iqsec1,Pten,Hmox1,Rgcc,Gadd45a	Foxp1,Spred1,Adam8,Akt1,Rhob,Atp5a1,Bsg,Calr,Cxcr4,Ctsh,Dcn,Gadd45a,Gpi1,Grn,Hdac5,Hif1a,Hmgb1,Hmox1,Hspb1,Itgb1,Itgb1bp1,Jun,Klf4,Lcn2,Met,Myh9,Pfn1,Serpine1,Pten,Ptgs2,Ptpn11,Rock1,Sema4a,Sh3bp1,Sp100,Sparc,Tgfb1,Thbs1,Tnf,Vegfa,Zc3h12a,Iqsec1,Plcg2,Coro1c,Ets1,Atp2b4,Nus1,Actn4,Smoc2,Rgcc,Sash1,Adipor1
Negative Regulation Of Apoptotic Signaling Pathway	0.00107972	0.0461906	-0.420218	-1.9787	5	51	Hspa1a,Hspa1b,Clu,Vegfa,Grina,Lgals3,Mif,Mcl1,Hspb1,Ptgs2,Eno1,Higd1a,Tpt1	Selenos,Akt1,Slc25a4,Bax,Birc6,Ctnna1,Rb1cc1,Clu,Col2a1,Eno1,Gnai2,Hif1a,Hmox1,Dnaja1,Hspb1,Hspa1b,Ier3,Il1b,Lgals3,Sgk3,Mcl1,Mdm2,Mif,Serpine1,Plaur,Psme3,Ptgs2,Ptpn1,Hspa1a,Sod2,Nrg1,Arrb2,Tnf,Tnfaip3,Tpt1,Vdac2,Vegfa,Map2k1,Ppia,Parl,Hdac1,Psmd10,Sh3glb1,Higd1a,Ybx3,Park7,Noc2l,Ghitm,Grina,Pink1,Tnfrsf23
Cytokine Production	0.00116376	0.049107	-0.298913	-1.7532	6	150	Hspa1a,Arg1,Hspa1b,Prg4,Hilpda,Nos2,Clu,Fn1,Srgn,Bsg,Cebpb,Chil1,Mif,Fcgr3,Hspb1,Ptgs2,Gapdh,Errfi1,Cd36,Rps3,Adam8,Litaf,Fcgr2b,Thbs1,Cd14,Klf4,Atf4,H2-Q7,Ddit3,Ccr5	Ddx1,Tnfaip8,Foxp1,Selenos,Grk2,H2-Q7,Acp5,Adam8,Ap3b1,Ap3d1,Atg5,Arg1,Atf4,B2m,Bcl6,Bsg,C1qbp,Runx3,Cd14,Cd2ap,Cd36,Cd83,Cebpb,Chil1,Chil3,Clu,Ccr2,Ccr5,Cyba,Cybb,Ddit3,Dhx9,Egr1,Fcer1g,Fcgr2b,Fcgr3,Fn1,G6pdx,Gapdh,Cmklr1,Ptpn6,Hif1a,Hmgb1,Hmox1,Hpse,Hspb1,Hspd1,Hspa1b,Hsp90aa1,Ifi204,Il12a,Il15,Il1a,Il1b,Il6,Inpp5d,Acod1,Cd47,Jak2,Klf2,Klf4,Laptm5,Lbp,Lcp2,Lgals9,Lipa,Ly9,Lyn,Maf,Mapkapk2,Met,M…
Circulatory System Development	0.00117312	0.049107	-0.308719	-1.78296	6	136	Dcn,Btg1,Vegfa,Fn1,Pgk1,Lgals3,Sparc,Bsg,Chil1,Comp,Hspb1,Ptgs2,Errfi1,Jun,Anxa2,Egln1,Adam8,Cited2,Cdkn1a,Thbs1,Gna13,Cxcr4,Klf4,Ctsh,Ddit3,Tiparp,Rgs2,Ets1,Hdac5,Ppp1r15a,Col2a1,Naca,Ccr2,Rhob,Gys1,Pkm,Pten,Hmox1,Rgcc,Gadd45a,Hpse,Pde3b,Cdkn1b,Acan,Mdm2,Map2k1,Mmp13,Kdm6b,Ninj1	Camk2d,Foxp1,Rap1a,Grk2,Egln1,Spred1,Adam15,Adam8,Acan,Akt1,Slc25a4,Atg5,Rhob,Bax,Bsg,Btg1,Cacybp,Anxa2,Rb1cc1,Ccnd2,Cdc42,Cdkn1a,Cdkn1b,Chil1,Socs3,Cxcr4,Ccr2,Col2a1,Comp,Cpe,Ctsh,Cybb,Dcn,Gadd45a,Ddit3,Dnm2,Egr1,Aimp1,Fn1,G6pdx,Gja1,Gna13,Grn,Gys1,Hdac5,Hif1a,Hmgb1,Hmox1,Hpse,Prmt1,Hspb1,Il12a,Il1a,Il1b,Itga4,Itga5,Itgb1,Itgb1bp1,Jag1,Jun,Klf2,Klf4,Lgals3,Lmo4,Ly6e,Mdm2,Met,Mmp13,Cited2,Ppp1r15…

## Sheet: Terms cluster statistics
clusterName	numOfTerms	numOfGenes	largestTerm	termWithSmallestPvalue
C1	31	239	Apoptotic Process	Apoptotic Process
C2	10	71	Cytoskeleton Organization	Positive Regulation Of Actin Filament Polymerization
C3	10	21	Small Molecule Catabolic Process	Small Molecule Catabolic Process
C4	8	115	Organonitrogen Compound Biosynthetic Process	Organonitrogen Compound Biosynthetic Process
C5	5	42	Response To Abiotic Stimulus	Response To Oxygen Levels
C6	5	2	Positive Regulation Of Tumor Necrosis Factor Mediated Signaling Pathway	Cellular Heat Acclimation
C7	3	7	Nitric Oxide Mediated Signal Transduction	Nitric Oxide Mediated Signal Transduction
C8	3	14	Peptidyl Tyrosine Modification	Tyrosine Phosphorylation Of Stat Protein
C9	2	12	Cellular Response To Inorganic Substance	Cellular Response To Inorganic Substance
C10	2	12	Cellular Response To Interleukin 1	Cellular Response To Interleukin 1
C11	2	10	Regulation Of Dna Templated Transcription In Response To Stress	Regulation Of Dna Templated Transcription In Response To Stress

## Sheet: C1
pathway	pval	padj	ES	NES	nMoreExtreme	size	GenesInAnnotation	leadingEdge
GOBP_APOPTOTIC_PROCESS	0.000154392	0.020457	-0.289319	-1.87499	0	297	Dnajc3,Tnfaip8,Mrpl41,Camk2d,Ogt,Foxp1,Selenos,Grk2,Ptpa,Rpl10,Egln1,Egln3,Actb,Adam8,Akt1,Anp32a,Slc25a4,Anxa5,Anxa6,Atg5,Birc2,Birc5,Rhob,Atf3,Atf4,Atp2a2,Atpif1,Bag1,Bax,Bcap29,Phb2,Bcl2a1a,Bcl2a1b,Bcl2a1d,Bcl6,Bcl2l11,Bnip2,Bnip3,Bnip3l,Birc6,Btg1,C1qbp,Cat,Casp6,Ctnna1,Runx3,Cbl,Rb1cc1,Ccnd2,Cd38,Cdc42,Cdkn1a,Cdkn1b,Cebpb,Chil1,Socs3,Clu,Ccr5,Col2a1,Comp,Cryab,Ctsd,Ctsh,Cycs,Ddb1,Gadd45a,Ddi…	Hspa1a,Hspa1b,Btg1,Nos2,Spp1,Clu,Vegfa,Fn1,Mt1,Egln3,Srgn,Gpi1,Grina,Lgals3,Cebpb,Chil1,Mif,Txnip,Bnip3,Fam162a,Mcl1,Comp,Plac8,Hspb1,Slc2a3,Ptgs2,Gsn,Gapdh,Ypel3,Dusp1,Jun,Rps3,Eno1,Scp2,Egln1,Adam8,Cited2,Higd1a,Cdkn1a,Fcgr2b,Ubb,Thbs1,Tpt1,Ldha,Card19,Klf4,Bnip3l,Atf4,Bcl2l11,Atf3,Ctsh,Rps7,Ddit3,Ccnl1,Ccr5,Ddit4,Runx3,Ets1,Plaur,Ppp1r15a,Col2a1,Naca,Ogt,Rps3a1,Rhob,Ifi204,Tsc22d1,Ier3,Hipk1,G…
GOBP_REGULATION_OF_CELL_DEATH	0.000155183	0.020457	-0.289926	-1.86809	0	281	Dnajc3,Tnfaip8,Camk2d,Ogt,Foxp1,Selenos,Grk2,Ptpa,Rpl10,Egln1,Egln3,Actb,Adam8,Akt1,Anp32a,Slc25a4,Anxa5,Atg5,Birc2,Birc5,Rhob,Asah1,Atf3,Atf4,Atp2a2,Bag1,Bax,Phb2,Bcl2a1a,Bcl2a1b,Bcl2a1d,Bcl6,Bcl2l11,Bnip3,Bnip3l,Birc6,Btg1,C1qbp,Cacybp,Cat,Casp6,Ctnna1,Runx3,Cbl,Rb1cc1,Ccnd2,Cd36,Cd38,Cdc42,Cdkn1a,Cdkn1b,Cebpb,Socs3,Clu,Cxcr4,Ccr5,Col2a1,Comp,Cryab,Csf3,Cst3,Ctsd,Ctsh,Celf1,Ddb1,Gadd45a,Ddit3,E…	Hspa1a,Hspa1b,Btg1,Nos2,Spp1,Mmp3,Clu,Vegfa,Fn1,Mt1,Egln3,Gpi1,Grina,Lgals3,Cebpb,Mif,Txnip,Bnip3,Fam162a,Mcl1,Comp,Plac8,Hspb1,Slc2a3,Ptgs2,Gsn,Gapdh,Cd36,Dusp1,Jun,Rps3,Eno1,Scp2,Egln1,Adam8,Cited2,Higd1a,Cdkn1a,Fcgr2b,Ubb,Thbs1,Cxcr4,Tpt1,Ldha,Card19,Klf4,Bnip3l,Atf4,Bcl2l11,Atf3,Ctsh,Rps7,Ddit3,Ccnl1,Ccr5,Ddit4,Runx3,Ets1,Plaur,Ppp1r15a,Col2a1,Naca,Ogt,Rps3a1,Rhob,Tsc22d1,Ier3,Picalm,Gadd45g,…
GOBP_REGULATION_OF_CELL_POPULATION_PROLIFERATION	0.000161943	0.020457	-0.352589	-2.16946	0	199	Camk2d,Foxp1,Ccdc88a,Grk2,Egln3,Actb,Akt1,Birc5,Apobec1,Arg1,Atf3,Fxyd2,Atp5a1,Atpif1,B2m,Bax,Phb2,Bcl6,Bst1,Birc6,Btg1,Anxa2,Calr,Ctnna1,Runx2,Runx3,Rb1cc1,Ccnd2,Ccnd3,Cd38,Cd9,Cdc42,Cdkn1a,Cdkn1b,Cebpb,Clu,Ccr2,Ccr5,Comp,Csf2ra,Csf2rb,Csf3,Cst3,Ctsh,Celf1,Cyba,Dhx9,Egr1,Aimp1,Fcgr2b,Fn1,Fosl2,Fth1,Gja1,Gna13,Gnai2,Grn,H2-Aa,Hck,Hcls1,Ptpn6,Hdac5,Hif1a,Hipk1,Hmgb1,Hmga1,Hmox1,Hpse,Prmt1,Hspa1b,I…	Hspa1a,Arg1,Hspa1b,Prg4,Btg1,Hilpda,Nos2,Clu,Vegfa,Fn1,Sat1,Egln3,Vim,Lgals3,Sparc,Cebpb,Mif,Txnip,Comp,Cd9,Plac8,Ptgs2,Ndrg1,Errfi1,Dusp1,H2-Aa,Jun,Anxa2,Fosl2,Rps3,Jund,Cited2,Cdkn1a,Fcgr2b,Serpine2,Thbs1,Ier5,Gna13,Klf4,Atf3,Ctsh,Ccr5,Rps9,Runx3,Ets1,Hdac5,Ppp1r15a,Asph,Naca,Rps15a,Ccr2,Cd47,Tsc22d1,Hipk1,Pten,Appl2,Rpl23,Hmox1,Mtss1,Rgcc,Vsir,Timp3,Cst3,Hpse,Cdkn1b,Hmga1,Mdm2,Map2k1,Trib1,Apo…
GOBP_APOPTOTIC_SIGNALING_PATHWAY	0.000170039	0.020457	-0.358152	-2.0104	0	115	Selenos,Akt1,Slc25a4,Anxa6,Atf3,Atf4,Atpif1,Bax,Bcl2a1a,Bcl2a1b,Bcl2a1d,Bcl2l11,Bnip3,Bnip3l,Birc6,Casp6,Ctnna1,Runx3,Rb1cc1,Cdkn1a,Cebpb,Clu,Col2a1,Ctsh,Cycs,Ddit3,Eno1,Gnai2,Pdia3,Hif1a,Hint1,Hipk1,Hmox1,Dnaja1,Hspb1,Hspa1b,Ier3,Ifi204,Il12a,Il1a,Il1b,Itgam,Jak2,Jun,Lcn2,Lgals3,Ltbr,Sgk3,Bbc3,Mcl1,Mdm2,Mif,Mybbp1a,Serpine1,Plaur,Pnp,Psme3,Pten,Ptgs2,Ptpn1,Ptprc,Hspa1a,Rpl26,Rps7,S100a8,Sod2,Sp1…	Hspa1a,Hspa1b,Clu,Vegfa,Grina,Lgals3,Cebpb,Mif,Bnip3,Fam162a,Mcl1,Hspb1,Ptgs2,Jun,Rps3,Eno1,Higd1a,Cdkn1a,Ubb,Thbs1,Tpt1,Bnip3l,Atf4,Bcl2l11,Atf3,Ctsh,Rps7,Ddit3,Ddit4,Runx3,Plaur,Col2a1,Ifi204,Ier3,Hipk1,Pten,Hmox1,Pdk1,Timp3,Stk24,Ghitm,Trib3,Mdm2,Map2k1
GOBP_BLOOD_VESSEL_MORPHOGENESIS	0.000172891	0.020457	-0.395739	-2.10062	0	86	Rap1a,Egln1,Spred1,Adam15,Adam8,Akt1,Rhob,Bax,Bsg,Btg1,Anxa2,Cdc42,Chil1,Cxcr4,Ccr2,Comp,Ctsh,Cybb,Dcn,Gadd45a,Aimp1,Fn1,Gja1,Gna13,Grn,Hdac5,Hif1a,Hmgb1,Hmox1,Hpse,Hspb1,Il12a,Il1a,Il1b,Itga5,Itgb1,Itgb1bp1,Jag1,Jun,Klf2,Klf4,Lgals3,Cited2,Ppp1r15a,Myh9,Ncl,Ninj1,Nras,Nrp2,Pde3b,Pgk1,Pkm,Prkcb,Serpine1,Ppp3r1,Pten,Flna,Ptgs2,Ptprj,Rock1,Ccl5,Sema4a,Smarca4,Sp100,Sparc,Syk,Tgfb1,Thbs1,Tnf,Tnfaip2…	Dcn,Btg1,Vegfa,Fn1,Pgk1,Lgals3,Sparc,Bsg,Chil1,Comp,Hspb1,Ptgs2,Jun,Anxa2,Egln1,Adam8,Cited2,Thbs1,Gna13,Cxcr4,Klf4,Ctsh,Tiparp,Ets1,Hdac5,Ppp1r15a,Ccr2,Rhob,Pkm,Pten,Hmox1,Rgcc,Gadd45a
GOBP_NEGATIVE_REGULATION_OF_CELL_POPULATION_PROLIFERATION	0.000173521	0.020457	-0.413202	-2.18649	0	85	Arg1,Fxyd2,Atp5a1,Atpif1,B2m,Bax,Phb2,Bcl6,Btg1,Ctnna1,Runx3,Rb1cc1,Cd9,Cdkn1a,Cdkn1b,Cebpb,Ccr5,Celf1,Aimp1,Fcgr2b,Fth1,Gja1,Gna13,H2-Aa,Ptpn6,Hmga1,Hmox1,Hspa1b,Il12a,Il15,Il1a,Il1b,Il6,Inpp5d,Itgb1,Itgb1bp1,Jak2,Jun,Klf4,Laptm5,Lgals3,Lgals9,Lst1,Lyn,Cited2,Ppp1r15a,Ndrg1,Pten,Ptgs2,Dusp1,Ptprj,Hspa1a,Rbp4,Slfn2,Sod2,Sparc,Serpine2,Mtss1,Trib1,Appl2,Tgfb1,Tgif1,Thbs1,Timp2,Timp3,Tnf,Tnfaip3,To…	Hspa1a,Arg1,Hspa1b,Btg1,Lgals3,Sparc,Cebpb,Cd9,Ptgs2,Ndrg1,Dusp1,H2-Aa,Jun,Cited2,Cdkn1a,Fcgr2b,Serpine2,Thbs1,Gna13,Klf4,Ccr5,Runx3,Ppp1r15a,Asph,Pten,Appl2,Hmox1,Mtss1,Rgcc,Vsir,Timp3,Cdkn1b,Hmga1,Map2k1,Trib1
GOBP_REGULATION_OF_APOPTOTIC_SIGNALING_PATHWAY	0.000175562	0.020457	-0.40021	-2.08635	0	79	Selenos,Akt1,Slc25a4,Atf3,Bax,Bcl2l11,Birc6,Ctnna1,Runx3,Rb1cc1,Clu,Col2a1,Ctsh,Ddit3,Eno1,Gnai2,Pdia3,Hif1a,Hmox1,Dnaja1,Hspb1,Hspa1b,Ier3,Il1b,Jak2,Lgals3,Ltbr,Sgk3,Bbc3,Mcl1,Mdm2,Mif,Serpine1,Plaur,Psme3,Pten,Ptgs2,Ptpn1,Ptprc,Hspa1a,Rpl26,Rps7,S100a8,Sod2,Sp100,Nrg1,Arrb2,Thbs1,Timp3,Tnf,Tnfaip3,Tpt1,Ubb,Vdac2,Vegfa,Pak2,Map2k1,Ppia,Rps3,Parl,Acsl5,Hdac1,Psmd10,Sh3glb1,Plagl2,Higd1a,Ybx3,Park…	Hspa1a,Hspa1b,Clu,Vegfa,Grina,Lgals3,Mif,Mcl1,Hspb1,Ptgs2,Rps3,Eno1,Higd1a,Ubb,Thbs1,Tpt1,Bcl2l11,Atf3,Ctsh,Rps7,Ddit3,Runx3,Plaur,Col2a1,Ier3,Pten,Hmox1,Timp3,Ghitm,Mdm2,Map2k1
GOBP_ANGIOGENESIS	0.000176647	0.020457	-0.402553	-2.07261	0	75	Egln1,Spred1,Adam15,Adam8,Akt1,Rhob,Bsg,Btg1,Anxa2,Cdc42,Chil1,Cxcr4,Ccr2,Ctsh,Cybb,Dcn,Gadd45a,Aimp1,Fn1,Gna13,Grn,Hdac5,Hif1a,Hmgb1,Hmox1,Hpse,Hspb1,Il12a,Il1a,Il1b,Itga5,Itgb1,Itgb1bp1,Jun,Klf2,Klf4,Lgals3,Ppp1r15a,Myh9,Ncl,Ninj1,Nras,Nrp2,Pde3b,Pgk1,Pkm,Prkcb,Serpine1,Ppp3r1,Pten,Flna,Ptgs2,Rock1,Ccl5,Sema4a,Sp100,Sparc,Syk,Thbs1,Tnf,Tnfaip2,Vegfa,Ywhaz,Zc3h12a,Ets1,Mapk14,Mydgf,Atp2b4,Nus1,S…	Dcn,Btg1,Vegfa,Fn1,Pgk1,Lgals3,Sparc,Bsg,Chil1,Hspb1,Ptgs2,Jun,Anxa2,Egln1,Adam8,Thbs1,Gna13,Cxcr4,Klf4,Ctsh,Ets1,Hdac5,Ppp1r15a,Ccr2,Rhob,Pkm,Pten,Hmox1,Rgcc,Gadd45a,Hpse,Pde3b
GOBP_OSSIFICATION	0.000180018	0.020457	-0.490725	-2.28961	0	49	Akt1,Atf4,Runx2,Noct,Cebpb,Cebpd,Ccr1,Col10a1,Col2a1,Comp,Slc26a2,Erh,Gja1,H3f3b,Hdac5,Hif1a,Ibsp,Ifi204,Il6,Jag1,Jund,Mgp,Mmp13,Mmp14,Nab1,Srgn,Ptgs2,Ptpn11,Sp3,Spp1,Mtss1,Rassf2,Tgfb1,Klf10,Tnf,Tnfaip6,Tob1,Vegfa,Zmpste24,Tmem119,Xylt1,Clec5a,Mapk14,Tcirg1,Tmem38b,Rpl38,Atp2b1,Snx10,Sgms2	Spp1,Vegfa,Srgn,Cebpb,Mgp,Comp,Ptgs2,Jund,Col10a1,Ccr1,Atf4,Rpl38,H3f3b,Hdac5,Atp2b1,Tmem38b,Klf10,Col2a1,Ifi204,Mtss1,Sp3,Sgms2,Mmp13,Runx2,Noct,Tmem119
GOBP_BIOMINERAL_TISSUE_DEVELOPMENT	0.000188644	0.020457	-0.625446	-2.38501	0	23	Atf4,Cebpb,Ccr1,Comp,Gja1,Hif1a,Ibsp,Itgb1bp1,Mgp,Mmp13,Srgn,Ptgs2,Spp1,Mtss1,Tgfb1,Klf10,Zmpste24,Tmem119,Tcirg1,Tmem38b,Atp2b1,Snx10,Sgms2	Spp1,Srgn,Cebpb,Mgp,Comp,Ptgs2,Ccr1,Atf4,Atp2b1,Tmem38b,Klf10,Mtss1,Sgms2,Mmp13,Tmem119
GOBP_BONE_MINERALIZATION	0.000189897	0.020457	-0.661796	-2.39732	0	19	Atf4,Ccr1,Comp,Gja1,Hif1a,Ibsp,Mgp,Mmp13,Srgn,Ptgs2,Spp1,Mtss1,Klf10,Zmpste24,Tmem119,Tmem38b,Atp2b1,Snx10,Sgms2	Spp1,Srgn,Mgp,Comp,Ptgs2,Ccr1,Atf4,Atp2b1,Tmem38b,Klf10,Mtss1,Sgms2,Mmp13,Tmem119
GOBP_RESPONSE_TO_BACTERIUM	0.00023872	0.020457	0.352254	1.9907	0	93	Wfdc17,Tnfaip8,Ogt,Foxp1,Selenos,Acp5,Akt1,B2m,Bnip3,Noct,Cd14,Cd36,Cebpb,Cyba,Dhx15,Fau,Fcer1g,Fcgr2b,Gch1,Grn,H2-K1,Hck,Hmgb1,Ifi204,Il12a,Il1a,Il1b,Il6,Acod1,Cd47,Jak2,Lbp,Lcn2,Lgals9,Lyn,Lyz2,Mapkapk2,Mif,Mpeg1,Mt2,Myd88,Myo1f,Ncl,Nfkb1,Nos2,Slc11a1,Serpine1,Pten,Ptgs2,Sirpa,Rab1a,Rab7,Rpl30,Rps19,Trim30a,S100a8,Saa3,Ccl5,Slfn2,Slpi,Syk,Trib1,Tgfb1,Tnf,Tnfaip3,Tnfrsf1b,Rpl13a,Nr1h3,Vim,Zc3h12…	Saa3,Ccl5,Wfdc21,Lcn2,AA467197,Wfdc17,Acod1,Slpi,Ncl,Il1a,Hck,Tnf,Mtdh,Il1b,Il12a,Cyba,Hmgb1,S100a8,Irak3,St13,Cd52,Sirpa,Tnip1
GOBP_NEGATIVE_REGULATION_OF_RESPONSE_TO_STIMULUS	0.000323311	0.0248025	-0.280871	-1.73685	1	206	Smpdl3b,Plekha1,Arrdc3,Otub1,Ogt,Foxp1,Selenos,Grk2,Egln1,Acp5,Spred1,Akt1,Slc25a4,Anxa5,Atg5,Arg1,Atf3,Bax,Phb2,Bcl6,Birc6,C1qbp,Anxa2,Calr,Ctnna1,Runx2,Cbl,Rb1cc1,Cd2ap,Cd9,Socs3,Clu,Ccr1,Ccr2,Col2a1,Dcn,Ddit3,Dnm2,Dok2,Egr1,Eif3a,Eno1,Fcgr2b,Fst,Gja1,Gnai2,Grn,Hspa5,Ptpn6,Hif1a,Hmox1,Prmt1,Dnaja1,Hspb1,Hspa1b,Ier3,Ifi204,Il12a,Il1b,Il1rn,Il6,Inpp5d,Acod1,Itgb1,Itgb1bp1,Cd47,Klf4,Stmn1,Laptm5,L…	Dcn,Hspa1a,Arg1,Hspa1b,Mmp3,Clu,Vegfa,Grina,Lgals3,Mif,Mcl1,Cd9,Rgs1,Hspb1,Ptgs2,Errfi1,Dusp1,Anxa2,Rps3,Eno1,Egln1,Arrdc3,Litaf,Higd1a,Fcgr2b,Serpine2,Thbs1,Metrnl,Tpt1,Ccr1,Klf4,Atf3,Ddit3,Ddit4,Rgs2,Ets1,Plaur,Ppp1r15a,Col2a1,Rps19,Ogt,Ccr2,Cd47,Ifi204,Cilp,Ier3,Nt5e,Pten,Appl2,Hmox1,Hspa5,Vsir,Timp3,Ghitm,Pde3b,Nop53,Adipor1,Mdm2,Map2k1,Trib1
GOBP_REGULATION_OF_MULTICELLULAR_ORGANISMAL_DEVELOPMENT	0.000329435	0.0248025	-0.306801	-1.85751	1	181	Foxp1,Egln1,Actb,Spred1,Adam8,Akt1,Slc25a4,Ap3b1,Ap3d1,Rhob,Atf4,B2m,Bag1,Bcl6,Zfp36l2,Btg1,Anxa2,Ctnna1,Runx2,Runx3,Ccnd2,Noct,Cd83,Cdkn1b,Cebpb,Cfl1,Chil1,Cxcr4,Ccr1,Ccr2,Ccr5,Comp,Csf3,Ctsh,Cybb,Dbnl,Dcn,Gadd45a,Eif4g2,Fn1,Fst,G6pdx,Gja1,Grn,Hspa5,H2-Aa,Hcls1,Ptpn6,Hif1a,Hmgb1,Hmox1,Hpse,Prmt1,Hspb1,Hspa1b,Hsp90aa1,Il12a,Il15,Il1a,Il1b,Il6,Inpp5d,Itga5,Itgam,Itgb1,Eif6,Jag1,Jun,Klf2,Klf4,Lgals…	Dcn,Hspa1a,Hspa1b,Btg1,Vegfa,Fn1,Pgk1,Srgn,Vim,Lgals3,Sparc,Cebpb,Chil1,Mgp,Zfp36l2,Comp,Hspb1,Errfi1,H2-Aa,Jun,Anxa2,Bhlhe40,Egln1,Adam8,Cited2,Serpine2,Thbs1,Cxcr4,Ccr1,Klf4,Atf4,Ctsh,Ccr5,Rgs2,Runx3,Ets1,Atp2b1,Ppp1r15a,Klf10,Nedd9,Ccr2,Rhob,Picalm,Pkm,Pten,Appl2,Hmox1,Rgcc,Hspa5,Gadd45a,Vsir,Hpse,Sgms2,Pde3b,Cdkn1b
GOBP_ANATOMICAL_STRUCTURE_FORMATION_INVOLVED_IN_MORPHOGENESIS	0.000335402	0.0248025	-0.344608	-1.96945	1	128	Actn1,Egln1,Spred1,Adam15,Adam8,Akt1,Rhob,Bcl6,Bcl2l11,Bsg,Btg1,Anxa2,Cd36,Cd53,Cd9,Cdc42,Cfl1,Chad,Chil1,Cxcr4,Ccr2,Col2a1,Ctsh,Cybb,Dcn,Gadd45a,Ehd1,Aimp1,Fn1,Gna13,Gpi1,Grn,Ptpn6,Hdac5,Hif1a,Hipk1,Hmgb1,Hmox1,Hpse,Hspb1,Il12a,Il1a,Il1b,Itga5,Itgb1,Itgb1bp1,Jun,Klf2,Klf4,Lgals3,Lmo4,Cited2,Mxi1,Ppp1r15a,Myh9,Ncl,Nfkb2,Ninj1,Nras,Nrp2,Pafah1b1,Furin,Pde3b,Pfn1,Pgk1,Pkm,Prkcb,Serpine1,Plxna1,Ppp3…	Dcn,Btg1,Vegfa,Fn1,Pgk1,Gpi1,Chad,Lgals3,Sparc,Bsg,Chil1,Cd9,Mxi1,Hspb1,Ptgs2,Cd36,Dusp1,Jun,Anxa2,Egln1,Adam8,Cited2,Thbs1,Gna13,Cxcr4,Klf4,Bcl2l11,Ctsh,Rps7,Ets1,Hdac5,Ppp1r15a,Col2a1,Ccr2,Rhob,Hipk1,Pkm,Pten,Hmox1,Rgcc,Gadd45a,Sp3,Hpse,Cd53,Pde3b,Furin
GOBP_TUBE_DEVELOPMENT	0.000335402	0.0248025	-0.333837	-1.9079	1	128	Foxp1,Rap1a,Egln1,Spred1,Adam15,Adam8,Akt1,Ap3b1,Rhob,Asah1,Bax,Phb2,Bcl2l11,Bsg,Btg1,Anxa2,Cat,Cdc42,Cfl1,Chil1,Cxcr4,Ccr2,Col2a1,Comp,Ctsd,Ctsh,Cybb,Dcn,Gadd45a,Aimp1,Fn1,Gja1,Gna13,Grn,Ptpn6,Hdac5,Hif1a,Hmgb1,Hmox1,Hpse,Hspb1,Il12a,Il1a,Il1b,Itga5,Itgb1,Itgb1bp1,Jag1,Jun,Klf2,Klf4,Lcn2,Lgals3,Lipa,Lmo4,Marcks,Met,Mgp,Mmp12,Mmp14,Cited2,Ppp1r15a,Myh9,Ncl,Ninj1,Nras,Nrp2,Pde3b,Pfn1,Pgk1,Pkm,Prkc…	Dcn,Btg1,Spp1,Vegfa,Fn1,Pgk1,Lgals3,Sparc,Bsg,Chil1,Mgp,Comp,Hspb1,Ptgs2,Errfi1,Jun,Anxa2,Egln1,Adam8,Cited2,Serpine2,Ubb,Thbs1,Gna13,Cxcr4,Klf4,Bcl2l11,Ctsh,Rps7,Tiparp,Ets1,Hdac5,Ppp1r15a,Tmem38b,Col2a1,Ccr2,Rhob,Pkm,Pten,Hmox1,Mtss1,Rgcc,Gadd45a,Sp3
GOBP_VASCULATURE_DEVELOPMENT	0.000344175	0.0248025	-0.364988	-1.98433	1	97	Rap1a,Egln1,Spred1,Adam15,Adam8,Akt1,Rhob,Bax,Bsg,Btg1,Anxa2,Cdc42,Chil1,Socs3,Cxcr4,Ccr2,Comp,Ctsh,Cybb,Dcn,Gadd45a,Ddit3,Dnm2,Egr1,Aimp1,Fn1,Gja1,Gna13,Grn,Hdac5,Hif1a,Hmgb1,Hmox1,Hpse,Hspb1,Il12a,Il1a,Il1b,Itga5,Itgb1,Itgb1bp1,Jag1,Jun,Klf2,Klf4,Lgals3,Mdm2,Cited2,Ppp1r15a,Myh9,Ncl,Ninj1,Nras,Nrp2,Pde3b,Pgk1,Pkm,Prkcb,Serpine1,Ppp3r1,Pten,Flna,Ptgs2,Ptprj,Rock1,Ccl5,Sema4a,Smarca4,Sod2,Sp100,S…	Dcn,Btg1,Vegfa,Fn1,Pgk1,Lgals3,Sparc,Bsg,Chil1,Comp,Hspb1,Ptgs2,Errfi1,Jun,Anxa2,Egln1,Adam8,Cited2,Thbs1,Gna13,Cxcr4,Klf4,Ctsh,Ddit3,Tiparp,Ets1,Hdac5,Ppp1r15a,Ccr2,Rhob,Pkm,Pten,Hmox1,Rgcc,Gadd45a,Hpse,Pde3b,Mdm2,Map2k1
GOBP_SKELETAL_SYSTEM_DEVELOPMENT	0.000357846	0.0248025	-0.430927	-2.03978	1	52	Plekha1,Foxp1,Acp2,Acp5,Acan,Anxa6,Bgn,Runx2,Runx3,Chad,Col10a1,Col2a1,Comp,Fst,Gja1,Ptpn6,Hif1a,Lgals3,Maf,Mgp,Mmp13,Mmp14,Cited2,Nab1,Ninj1,Pafah1b1,Eif4a3,Flna,Ptpn11,Ptprc,Rbp4,Sp3,Sparc,Csrnp1,Rassf2,Tgfb1,Thbs1,Timp3,Vegfa,Zfand5,Zmpste24,Cytl1,Tmem119,Xylt1,Mapk14,Rpl13,Serp1,Slc39a1,Tmem38b,Rpl38,Snx10,Tiparp	Vegfa,Cytl1,Chad,Lgals3,Sparc,Mgp,Comp,Cited2,Col10a1,Thbs1,Rpl38,Tiparp,Runx3,Tmem38b,Col2a1,Sp3,Timp3,Rpl13,Acan,Mmp13,Csrnp1,Ninj1,Runx2,Tmem119,Bgn,Zfand5,Xylt1
GOBP_REGULATION_OF_INTRINSIC_APOPTOTIC_SIGNALING_PATHWAY_IN_RESPONSE_TO_DNA_DAMAGE	0.000402576	0.0248025	-0.86635	-1.99395	1	5	Clu,Mif,Rpl26,Tpt1,Rps3	Clu,Mif,Rps3,Tpt1
GOBP_NEGATIVE_REGULATION_OF_MULTICELLULAR_ORGANISMAL_PROCESS	0.000498753	0.0298715	-0.312624	-1.83361	2	150	Arrdc3,Ogt,Foxp1,Sri,Selenos,Grk2,Acp5,Spred1,Anxa5,Atg5,Arg1,Arhgdib,Atf4,Atp1a1,Atp2a2,B2m,Phb2,Bcl6,C1qbp,Anxa2,Calr,Ctnna1,Runx3,Ccnd2,Cd2ap,Cd38,Cd83,Cd9,Cdkn1b,Cebpb,Ccr1,Ccr2,Ccr5,Cpe,Cst3,Cyba,Cyp51,Dcn,Gadd45a,Ddit3,Fcgr2b,Fn1,G6pdx,Gja1,Gnai2,Cmklr1,Grn,H2-Aa,Ptpn6,Hdac5,Hif1a,Hmgb1,Hmox1,Hspb1,Il12a,Il15,Il1b,Il6,Inpp5d,Acod1,Itgb1bp1,Jak2,Klf2,Klf4,Laptm5,Lbp,Lgals3,Lgals9,Lst1,Pilrb1…	Dcn,Arg1,Prg4,Vegfa,Fn1,Pgk1,Srgn,Lgals3,Sparc,Cebpb,Cd9,Plac8,Hspb1,Ptgs2,Errfi1,H2-Aa,Anxa2,Arrdc3,Cited2,Fcgr2b,Serpine2,Thbs1,Ccr1,Klf4,Atf4,Ddit3,Ccr5,Rgs2,Runx3,Hdac5,Atp2b1,Plaur,Rps19,Ogt,Ccr2,Pten,Appl2,Hmox1,Rgcc,Gadd45a,Vsir,Cst3,Pde3b,Furin,Cdkn1b,Adipor1,Trib1
GOBP_REGULATION_OF_VASCULATURE_DEVELOPMENT	0.00053831	0.0317521	-0.437741	-2.03262	2	48	Egln1,Spred1,Rhob,Btg1,Chil1,Cxcr4,Ccr2,Ctsh,Cybb,Dcn,Gadd45a,Grn,Hif1a,Hmgb1,Hmox1,Hpse,Hspb1,Il1a,Il1b,Itga5,Itgb1,Klf2,Klf4,Lgals3,Ppp1r15a,Ninj1,Nras,Pde3b,Pgk1,Pkm,Prkcb,Serpine1,Rock1,Ccl5,Sema4a,Sp100,Sparc,Thbs1,Tnf,Vegfa,Zc3h12a,Ets1,Mydgf,Atp2b4,Smoc2,Rgcc,Mtdh,Sash1	Dcn,Btg1,Vegfa,Pgk1,Lgals3,Sparc,Chil1,Hspb1,Egln1,Thbs1,Cxcr4,Klf4,Ctsh,Ets1,Ppp1r15a,Ccr2,Rhob,Pkm,Hmox1,Rgcc,Gadd45a,Hpse,Pde3b
GOBP_NEGATIVE_REGULATION_OF_CELL_DEATH	0.000658328	0.0359775	-0.294583	-1.7663	3	171	Dnajc3,Ogt,Foxp1,Selenos,Grk2,Rpl10,Adam8,Akt1,Slc25a4,Atg5,Birc2,Birc5,Atf4,Bag1,Bax,Phb2,Bcl2a1a,Bcl2a1d,Bcl6,Bnip3,Bnip3l,Birc6,Cacybp,Cat,Ctnna1,Cbl,Rb1cc1,Ccnd2,Cd38,Cdkn1a,Cdkn1b,Cebpb,Socs3,Clu,Ccr5,Col2a1,Comp,Cryab,Csf3,Cst3,Ctsh,Ddb1,Eno1,Fcer1g,Fcgr2b,Fn1,Fth1,Gapdh,Tsc22d3,Gnai2,Gpi1,Grn,Hspa5,Hck,Hcls1,Hdgf,Hif1a,Hmox1,Dnaja1,Hsph1,Hspb1,Hspd1,Hspa1b,Hsp90ab1,Hspa4,Ier3,Il1b,Il1rn,Il…	Hspa1a,Hspa1b,Spp1,Clu,Vegfa,Fn1,Mt1,Gpi1,Grina,Lgals3,Cebpb,Mif,Bnip3,Mcl1,Comp,Plac8,Hspb1,Slc2a3,Ptgs2,Gapdh,Dusp1,Jun,Eno1,Adam8,Cited2,Higd1a,Cdkn1a,Fcgr2b,Thbs1,Tpt1,Klf4,Bnip3l,Atf4,Ctsh,Ccr5,Plaur,Ppp1r15a,Col2a1,Naca,Ogt,Rps3a1,Tsc22d1,Ier3,Pten,Cryab,Hmox1,Hspa5,Gbe1
GOBP_MULTICELLULAR_ORGANISMAL_LEVEL_HOMEOSTASIS	0.000678426	0.0359775	-0.318125	-1.8019	3	121	Kdm3a,Arrdc3,Ogt,Acp5,Adam8,Akt1,Alas1,Ap3b1,Atf4,Atpif1,B2m,Bax,Bcl2a1a,Bcl6,Bcl2l11,Bsg,Cd36,Cd38,Cebpb,Tpp1,Cxcr4,Ccr2,Ccr5,Col2a1,Comp,Ctsh,Ddit3,Dnase2a,Dync1h1,Egr1,Sfxn1,Acsl1,Fcer1g,Fcgr2b,G6pdx,Tsc22d3,Gja1,Cmklr1,Gpi1,Hbb-bs,Hcls1,Hif1a,Hmgb1,Hmox1,Prmt1,Hspa1b,Il15,Il1a,Il1b,Il1rn,Il6,Inpp5d,Itgam,Itgb1,Jak2,Klf2,Lcn2,Lipa,Lyar,Lyn,Mif,Cited2,Nfe2l1,Slc11a1,Slc11a2,Tnfrsf11b,Sqstm1,Prd…	Hspa1a,Hspa1b,Spp1,Vegfa,Cytl1,Gpi1,Bsg,Cebpb,Mif,Comp,Plac8,Ptgs2,Cd36,Rps24,Arrdc3,Adam8,Cited2,Fcgr2b,Ubb,Metrnl,Cxcr4,Atf4,Bcl2l11,Ctsh,Ddit3,Ccr5,Ets1,Col2a1,Rps19,Ogt,Ccr2,Kmt2e,Nt5e,Gadd45g,Appl2,Hmox1
GOBP_TUBE_MORPHOGENESIS	0.000683878	0.0359775	-0.34289	-1.88343	3	103	Foxp1,Rap1a,Egln1,Spred1,Adam15,Adam8,Akt1,Rhob,Bax,Phb2,Bcl2l11,Bsg,Btg1,Anxa2,Cdc42,Cfl1,Chil1,Cxcr4,Ccr2,Comp,Ctsd,Ctsh,Cybb,Dcn,Gadd45a,Aimp1,Fn1,Gja1,Gna13,Grn,Hdac5,Hif1a,Hmgb1,Hmox1,Hpse,Hspb1,Il12a,Il1a,Il1b,Itga5,Itgb1,Itgb1bp1,Jag1,Jun,Klf2,Klf4,Lcn2,Lgals3,Lmo4,Met,Mgp,Mmp14,Cited2,Ppp1r15a,Myh9,Ncl,Ninj1,Nras,Nrp2,Pde3b,Pfn1,Pgk1,Pkm,Prkcb,Serpine1,Ppp3r1,Pten,Flna,Ptgs2,Ptprj,Rock1,R…	Dcn,Btg1,Vegfa,Fn1,Pgk1,Lgals3,Sparc,Bsg,Chil1,Mgp,Comp,Hspb1,Ptgs2,Jun,Anxa2,Egln1,Adam8,Cited2,Thbs1,Gna13,Cxcr4,Klf4,Bcl2l11,Ctsh,Rps7,Tiparp,Ets1,Hdac5,Ppp1r15a,Ccr2,Rhob,Pkm,Pten,Hmox1,Mtss1,Rgcc,Gadd45a
GOBP_POSITIVE_REGULATION_OF_MULTICELLULAR_ORGANISMAL_PROCESS	0.000791766	0.0382496	-0.265218	-1.67601	4	240	Kdm3a,Ddx1,Camk2d,Ogt,Foxp1,Grk2,H2-Q7,Actb,Adam8,Akt1,Slc25a4,Ap3b1,Ap3d1,Atg5,Rhob,Atf4,Atp1a1,Atp5j,B2m,Bag1,Bcl6,Bst1,Bsg,Btg1,C1qbp,Anxa2,Runx2,Runx3,Ccnd2,Cd14,Cd36,Cd38,Cd83,Cdkn1a,Cebpb,Cfl1,Chil1,Chil3,Clu,Cxcr4,Ccr1,Ccr2,Ccr5,Ctsh,Celf1,Cyba,Cybb,Dbnl,Ddit3,Dhx9,Dgat1,Dync1h1,Egr1,Eif4g2,Eno1,Acsl1,Fcer1g,Fcgr3,Flot2,Fn1,Fst,Gapdh,Mtpn,Gch1,Gja1,Gnai2,Cmklr1,Grn,Hspa5,H2-Aa,Hcls1,Hif1a,…	Hspa1a,Hspa1b,Btg1,Hilpda,Nos2,Spp1,Clu,Vegfa,Fn1,Vim,Lgals3,Bsg,Cebpb,Chil1,Mif,Fcgr3,Plac8,Hspb1,Ptgs2,Gapdh,Cd36,H2-Aa,Jun,Anxa2,Rps3,Eno1,Adam8,Jund,Cited2,Cdkn1a,Serpine2,Thbs1,Cxcr4,Cd14,Ccr1,Klf4,Atf4,H2-Q7,Ctsh,Ddit3,Ccr5,Rgs2,Runx3,Ets1,Atp2b1,Klf10,Rps19,Nedd9,Ogt,Ccr2,Rhob,Cd47,Ifi204,Picalm,Gadd45g,Pkm,Appl2,Hmox1,Rgcc,Hspa5
GOBP_RESPONSE_TO_OXYGEN_CONTAINING_COMPOUND	0.000809061	0.0382496	0.261064	1.73573	2	228	Ly6c2,Plekha1,Rhoq,Lars,Eprs,Ogt,Foxp1,Sri,Selenos,Rap1a,Grk2,Egln1,Acp5,Actb,Impa2,Adam15,Agtrap,Akt1,Alas1,Alox5ap,Anxa5,Prdx6,Birc5,Apobec1,Rhob,Atf4,Atp1a1,Atp2a2,Hnrnpd,B2m,Bnip3,Cacna1d,Cacybp,Calm1,Calm3,Cat,Casp6,Ctnna1,Runx2,Ccnd3,Noct,Cd14,Cd36,Cd38,Cdkn1b,Cdo1,Cebpb,Cfl1,Socs3,Cxcr4,Ccr5,Cryab,Ctsd,Ctsh,Dnm2,Egr1,Eif4ebp1,Fcgr2b,Fosl2,Fpr2,G6pdx,Gch1,Ggh,Gja1,Gnai2,Grn,Pdia3,Hdac5,Hif1…	Ccl5,Wfdc21,Ly6c2,Sod2,Calm1,Lcn2,Actb,Acod1,Cd38,Slpi,Ncl,Ptpn1,Il1a,Fpr2,Cfl1,Tnf,Mtdh,Marcks,Ranbp1,Il1b,Il12a,Flna,Msn,Vcp,Hmgb1,Socs3,S100a8,Ly6e,Cacybp,Irak3,Egr1,Nucks1,Sirpa,Lamtor4,Prdx5,Tnip1,Arpc2,Hif1a,Atp1a1,Met,Calm3,Lyn,Ggh,Myh9,Nadk,Cyfip1,Selenos,Pycard,Atp2a2,mt-Nd1,G6pdx,Eif6,Malt1,Grn,Rwdd1,Hsp90b1,Prkcb,Rab10
GOBP_REGULATION_OF_CELL_MIGRATION_INVOLVED_IN_SPROUTING_ANGIOGENESIS	0.000990884	0.0438354	-0.76323	-2.06618	4	8	Spred1,Hdac5,Hmox1,Itgb1bp1,Klf4,Ptgs2,Thbs1,Vegfa	Vegfa,Ptgs2,Thbs1,Klf4,Hdac5,Hmox1
GOBP_TISSUE_MIGRATION	0.00107354	0.0461906	-0.413249	-1.9561	5	52	Foxp1,Spred1,Adam8,Akt1,Rhob,Atp5a1,Bsg,Calr,Cxcr4,Ctsh,Dcn,Gadd45a,Gpi1,Grn,Hdac5,Hif1a,Hmgb1,Hmox1,Hspb1,Itgb1,Itgb1bp1,Jun,Klf4,Lcn2,Met,Myh9,Pfn1,Serpine1,Pten,Ptgs2,Ptpn11,Rock1,Sema4a,Sh3bp1,Sp100,Sparc,Tgfb1,Thbs1,Tnf,Vegfa,Zc3h12a,Iqsec1,Plcg2,Coro1c,Ets1,Atp2b4,Nus1,Actn4,Smoc2,Rgcc,Sash1,Adipor1	Dcn,Vegfa,Gpi1,Sparc,Bsg,Hspb1,Ptgs2,Jun,Adam8,Thbs1,Cxcr4,Klf4,Ctsh,Ets1,Hdac5,Rhob,Iqsec1,Pten,Hmox1,Rgcc,Gadd45a
GOBP_NEGATIVE_REGULATION_OF_APOPTOTIC_SIGNALING_PATHWAY	0.00107972	0.0461906	-0.420218	-1.9787	5	51	Selenos,Akt1,Slc25a4,Bax,Birc6,Ctnna1,Rb1cc1,Clu,Col2a1,Eno1,Gnai2,Hif1a,Hmox1,Dnaja1,Hspb1,Hspa1b,Ier3,Il1b,Lgals3,Sgk3,Mcl1,Mdm2,Mif,Serpine1,Plaur,Psme3,Ptgs2,Ptpn1,Hspa1a,Sod2,Nrg1,Arrb2,Tnf,Tnfaip3,Tpt1,Vdac2,Vegfa,Map2k1,Ppia,Parl,Hdac1,Psmd10,Sh3glb1,Higd1a,Ybx3,Park7,Noc2l,Ghitm,Grina,Pink1,Tnfrsf23	Hspa1a,Hspa1b,Clu,Vegfa,Grina,Lgals3,Mif,Mcl1,Hspb1,Ptgs2,Eno1,Higd1a,Tpt1
GOBP_CYTOKINE_PRODUCTION	0.00116376	0.049107	-0.298913	-1.7532	6	150	Ddx1,Tnfaip8,Foxp1,Selenos,Grk2,H2-Q7,Acp5,Adam8,Ap3b1,Ap3d1,Atg5,Arg1,Atf4,B2m,Bcl6,Bsg,C1qbp,Runx3,Cd14,Cd2ap,Cd36,Cd83,Cebpb,Chil1,Chil3,Clu,Ccr2,Ccr5,Cyba,Cybb,Ddit3,Dhx9,Egr1,Fcer1g,Fcgr2b,Fcgr3,Fn1,G6pdx,Gapdh,Cmklr1,Ptpn6,Hif1a,Hmgb1,Hmox1,Hpse,Hspb1,Hspd1,Hspa1b,Hsp90aa1,Ifi204,Il12a,Il15,Il1a,Il1b,Il6,Inpp5d,Acod1,Cd47,Jak2,Klf2,Klf4,Laptm5,Lbp,Lcp2,Lgals9,Lipa,Ly9,Lyn,Maf,Mapkapk2,Met,M…	Hspa1a,Arg1,Hspa1b,Prg4,Hilpda,Nos2,Clu,Fn1,Srgn,Bsg,Cebpb,Chil1,Mif,Fcgr3,Hspb1,Ptgs2,Gapdh,Errfi1,Cd36,Rps3,Adam8,Litaf,Fcgr2b,Thbs1,Cd14,Klf4,Atf4,H2-Q7,Ddit3,Ccr5
GOBP_CIRCULATORY_SYSTEM_DEVELOPMENT	0.00117312	0.049107	-0.308719	-1.78296	6	136	Camk2d,Foxp1,Rap1a,Grk2,Egln1,Spred1,Adam15,Adam8,Acan,Akt1,Slc25a4,Atg5,Rhob,Bax,Bsg,Btg1,Cacybp,Anxa2,Rb1cc1,Ccnd2,Cdc42,Cdkn1a,Cdkn1b,Chil1,Socs3,Cxcr4,Ccr2,Col2a1,Comp,Cpe,Ctsh,Cybb,Dcn,Gadd45a,Ddit3,Dnm2,Egr1,Aimp1,Fn1,G6pdx,Gja1,Gna13,Grn,Gys1,Hdac5,Hif1a,Hmgb1,Hmox1,Hpse,Prmt1,Hspb1,Il12a,Il1a,Il1b,Itga4,Itga5,Itgb1,Itgb1bp1,Jag1,Jun,Klf2,Klf4,Lgals3,Lmo4,Ly6e,Mdm2,Met,Mmp13,Cited2,Ppp1r15…	Dcn,Btg1,Vegfa,Fn1,Pgk1,Lgals3,Sparc,Bsg,Chil1,Comp,Hspb1,Ptgs2,Errfi1,Jun,Anxa2,Egln1,Adam8,Cited2,Cdkn1a,Thbs1,Gna13,Cxcr4,Klf4,Ctsh,Ddit3,Tiparp,Rgs2,Ets1,Hdac5,Ppp1r15a,Col2a1,Naca,Ccr2,Rhob,Gys1,Pkm,Pten,Hmox1,Rgcc,Gadd45a,Hpse,Pde3b,Cdkn1b,Acan,Mdm2,Map2k1,Mmp13,Kdm6b,Ninj1

## Sheet: C2
pathway	pval	padj	ES	NES	nMoreExtreme	size	GenesInAnnotation	leadingEdge
GOBP_POSITIVE_REGULATION_OF_ACTIN_FILAMENT_POLYMERIZATION	0.000201939	0.020457	0.842436	2.19098	0	7	Cdc42ep2,Csf3,Pfn1,Vasp,Pycard,Actr3,Arpc2	Csf3,Pfn1,Vasp,Arpc2,Actr3,Pycard
GOBP_LAMELLIPODIUM_ORGANIZATION	0.000211149	0.020457	0.601714	2.22324	0	19	Ccdc88a,Capzb,Cdc42,Cfl1,Dnm2,Hsp90aa1,Itgb1,Twf1,Rac2,Cyfip1,Was,Coro1c,Twf2,Actr2,Arpc5,Snx2,Akirin1,Actr3,Arpc2	Cfl1,Itgb1,Actr2,Arpc5,Arpc2,Rac2,Actr3,Cyfip1,Hsp90aa1,Snx2,Was,Capzb,Coro1c,Twf2
GOBP_ACTIN_FILAMENT_POLYMERIZATION	0.000216873	0.020457	0.504194	2.29711	0	37	Cdc42ep2,Arpc1b,Capza1,Capza2,Capzb,Cfl1,Csf3,Dbnl,Gas7,Mtpn,Hcls1,Myh9,Pfn1,Pstpip2,Twf1,Tmsb10,Tmsb4x,Rdx,Cyfip1,Mtss1,Arfgef1,Vasp,Washc5,Was,Svil,Gsn,Twf2,Tlr2,Prex1,Diaph2,Pycard,Arpc5,Arpc4,Cotl1,Actr3,Arpc2,Cyfip2	Csf3,Cfl1,Hcls1,Pfn1,Cotl1,Arpc1b,Vasp,Tmsb4x,Arpc5,Arpc2,Actr3,Myh9,Cyfip1,Pycard,Diaph2,Was,Cyfip2,Gas7,Mtpn,Capza2,Washc5
GOBP_REGULATION_OF_ACTIN_FILAMENT_LENGTH	0.000218723	0.020457	0.50486	2.25053	0	35	Cdc42ep2,Arpc1b,Capza1,Capza2,Capzb,Cfl1,Csf3,Dbnl,Mtpn,Hcls1,Myh9,Pfn1,Twf1,Tmsb10,Tmsb4x,Rdx,Sh3bp1,Cyfip1,Arfgef1,Vasp,Was,Wdr1,Svil,Gsn,Twf2,Tlr2,Prex1,Dstn,Pycard,Arpc5,Arpc4,Cotl1,Actr3,Arpc2,Cyfip2	Csf3,Cfl1,Hcls1,Pfn1,Cotl1,Arpc1b,Wdr1,Vasp,Tmsb4x,Arpc5,Arpc2,Actr3,Myh9,Cyfip1,Pycard,Was,Cyfip2,Mtpn,Capza2
GOBP_ACTIN_POLYMERIZATION_OR_DEPOLYMERIZATION	0.000220751	0.020457	0.498582	2.30627	0	40	Cdc42ep2,Arpc1b,Capza1,Capza2,Capzb,Cfl1,Csf3,Dbnl,Gas7,Mtpn,Hcls1,Myh9,Pfn1,Pstpip2,Twf1,Tmsb10,Tmsb4x,Rdx,Sh3bp1,Cyfip1,Mtss1,Arfgef1,Vasp,Washc5,Was,Wdr1,Svil,Gsn,Twf2,Tlr2,Prex1,Diaph2,Dstn,Pycard,Arpc5,Arpc4,Cotl1,Actr3,Arpc2,Cyfip2	Csf3,Cfl1,Hcls1,Pfn1,Cotl1,Arpc1b,Wdr1,Vasp,Tmsb4x,Arpc5,Arpc2,Actr3,Myh9,Cyfip1,Pycard,Diaph2,Was,Cyfip2,Gas7,Mtpn,Capza2,Washc5
GOBP_REGULATION_OF_ACTIN_FILAMENT_BASED_PROCESS	0.00022941	0.020457	0.429433	2.27105	0	67	Cdc42ep2,Ccdc88a,Sri,Arhgdib,Arpc1b,Atp1a1,Atp2a2,Bst1,Capza1,Capza2,Capzb,Cd2ap,Cdc42,Cfl1,Csf3,Dbnl,Mtpn,Gja1,Hck,Hcls1,Il1a,Itgb1bp1,Cd47,Stmn1,Met,Myh9,Myo1f,Nedd9,Pfn1,Flna,Twf1,Tmsb10,Tmsb4x,Arhgdia,Rdx,Rock1,Sh3bp1,Cyfip1,Mtss1,Arfgef1,Tgfb1,Vasp,Washc5,Was,Wdr1,Pak2,Svil,Gsn,Twf2,Tlr2,Prex1,Washc2,Rhog,Dstn,Gmfb,Gmfg,Rgcc,Pycard,Arpc5,Arpc4,Bst2,Arap1,Cotl1,Abracl,Actr3,Arpc2,Cyfip2	Csf3,Abracl,Il1a,Hck,Cfl1,Hcls1,Pfn1,Cotl1,Flna,Arpc1b,Wdr1,Vasp,Tmsb4x,Arhgdib,Arpc5,Arpc2,Atp1a1,Met,Actr3,Myh9,Pak2,Cyfip1,Pycard,Atp2a2
GOBP_ACTIN_FILAMENT_ORGANIZATION	0.000233155	0.020457	0.422848	2.32383	0	81	Cdc42ep2,Ccdc88a,Actn1,Arpc1b,Capza1,Capza2,Capzb,Ctnna1,Cd2ap,Cdc42,Cfl1,Csf3,Dbnl,Elmo1,Gas7,Mtpn,Gja1,Hcls1,Itgb1,Itgb1bp1,Cd47,Stmn1,Marcks,Met,Marcksl1,Myh9,Myo1b,Myo1f,Myo5a,Nedd9,Pfn1,Lcp1,Pstpip2,Flna,Twf1,Tmsb10,Tmsb4x,Sirpa,Rac2,Rdx,Sh3bp1,Cyfip1,Mtss1,Arfgef1,Ppp1r9b,Hsp90b1,Vasp,Ezr,Washc5,Was,Wdr1,Pak2,Svil,Gsn,Coro1c,Twf2,Tlr2,Myo1g,Prex1,Washc2,Tpm4,Diaph2,Rhog,Dstn,Sh3kbp1,Tpm3,Ac…	Csf3,Tpm3,Cfl1,Hcls1,Pfn1,Marcks,Cotl1,Flna,Arpc1b,Wdr1,Marcksl1,Vasp,Tmsb4x,Sirpa,Shtn1,Itgb1,Actr2,Arpc5,Arpc2,Rac2,Met,Actr3,Myh9,Pak2,Cyfip1,Pycard,Tpm4,Diaph2,Hsp90b1,Was,Cyfip2,Gas7,Mtpn,Capza2,Washc5,Gmfg,Capzb,Coro1c,Lcp1,Gja1,Twf2,Limd2,Stmn1
GOBP_ACTIN_FILAMENT_BASED_PROCESS	0.000241721	0.020457	0.446512	2.64709	0	114	Rhoq,Cdc42ep2,Camk2d,Ccdc88a,Sri,Actn1,Actb,Arhgdib,Arpc1b,Atp1a1,Atp2a2,Bcl6,Bst1,Cacna1d,Calr,Cap1,Capza1,Capza2,Capzb,Ctnna1,Cd2ap,Cdc42,Cfl1,Csf3,Dbnl,Elmo1,Gas7,Mtpn,Gja1,Hck,Hcls1,Il1a,Itgb1,Itgb1bp1,Cd47,Stmn1,Marcks,Met,Marcksl1,Myh9,Myl6,Myo1b,Myo1f,Myo5a,Nedd9,Pafah1b1,Pdcd6ip,Pfn1,Lcp1,Pstpip2,Flna,Twf1,Tmsb10,Tmsb4x,Ptpn1,Sirpa,Arhgdia,Rac2,Ran,Rdx,Rock1,Sh3bp1,Cyfip1,Mtss1,Arfgef1,Fn…	Csf3,Abracl,Actb,Tpm3,Ptpn1,Il1a,Tln1,Hck,Cfl1,Hcls1,Tnf,Pfn1,Marcks,Cotl1,Calr,Flna,Arpc1b,Wdr1,Ran,Marcksl1,Vasp,Tmsb4x,Sirpa,Shtn1,Itgb1,Arhgdib,Actr2,Arpc5,Arpc2,Rac2,Atp1a1,Met,Actr3,Myh9,Pak2,Cyfip1,Pycard,Myl6,Atp2a2,Tpm4,Diaph2
GOBP_CYTOSKELETON_ORGANIZATION	0.000252845	0.0209431	0.317324	2.00763	0	167	Rhoq,Cdc42ep2,Ccdc88a,Tpr,Actn1,Ptpa,Actb,Akt1,Birc5,Arhgdib,Arpc1b,Bcl6,Bnip2,Bst1,Calr,Cap1,Capza1,Capza2,Capzb,Ctnna1,Cd2ap,Cdc42,Cdkn1b,Cfl1,Cryab,Csf3,Smc3,Dbnl,Dctn1,Gadd45a,Dync1h1,Dst,Mapre1,Elmo1,Fkbp4,Gapdh,Gas7,Mtpn,Gja1,Hck,Hcls1,Hsph1,Hspa1b,Il1a,Kpnb1,Incenp,Itgb1,Itgb1bp1,Cd47,Stmn1,Marcks,Met,Marcksl1,Myh9,Myo1b,Myo1f,Myo5a,Nedd9,Nin,Nudc,Pafah1b1,Pdcd6ip,Pfdn2,Pfn1,Lcp1,Pstpip2,F…	Csf3,Actb,Tpm3,Ptpn1,Il1a,Tln1,Hck,Cfl1,Hcls1,Tnf,Pfn1,Marcks,Ranbp1,Cotl1,Calr,Flna,Arpc1b,Tpr,Vcp,Wdr1,Ran,Marcksl1,Vasp,Tuba4a,Tmsb4x,Dst,Sirpa,Shtn1,Itgb1,Arhgdib,Actr2,Arpc5,Arpc2,Rac2,Met,Actr3,Myh9,Pak2,Cyfip1,Pycard,Tpm4,Cltc,Prpf40a,Diaph2,Sh3bgrl3,Dync1h1,Nudc,Hsp90b1,Bnip2,Tubb4b,Cap1,Was
GOBP_REGULATION_OF_ACTIN_FILAMENT_ORGANIZATION	0.000674916	0.0359775	0.420516	2.07019	2	51	Cdc42ep2,Ccdc88a,Arpc1b,Capza1,Capza2,Capzb,Cdc42,Cfl1,Csf3,Dbnl,Mtpn,Gja1,Hcls1,Itgb1bp1,Cd47,Stmn1,Met,Myh9,Pfn1,Flna,Twf1,Tmsb10,Tmsb4x,Rdx,Sh3bp1,Cyfip1,Mtss1,Arfgef1,Vasp,Washc5,Was,Wdr1,Pak2,Svil,Gsn,Twf2,Tlr2,Prex1,Washc2,Dstn,Gmfb,Gmfg,Rgcc,Pycard,Arpc5,Arpc4,Arap1,Cotl1,Actr3,Arpc2,Cyfip2	Csf3,Cfl1,Hcls1,Pfn1,Cotl1,Flna,Arpc1b,Wdr1,Vasp,Tmsb4x,Arpc5,Arpc2,Met,Actr3,Myh9,Pak2,Cyfip1,Pycard,Was,Cyfip2,Mtpn,Capza2,Washc5,Gmfg,Capzb,Gja1,Twf2,Stmn1

## Sheet: C3
pathway	pval	padj	ES	NES	nMoreExtreme	size	GenesInAnnotation	leadingEdge
GOBP_SMALL_MOLECULE_CATABOLIC_PROCESS	0.000184162	0.020457	-0.555807	-2.37462	0	35	Blmh,Pgd,Etfb,Impa2,Akt1,Aldoa,Arg1,Cdo1,Dbi,Eno1,Gapdh,Gls,Glud1,Gpi1,Ldha,Nos2,Pfkl,Pgk1,Pkm,Pnp,Pten,Renbp,Scp2,Tpi1,Upp1,Sesn2,Pon3,Atp2b4,Acsl5,Nudt5,Nudt3,Pfkp,Park7,Oxct1,Slc16a3	Arg1,Nos2,Pgk1,Gpi1,Impa2,Aldoa,Gapdh,Eno1,Scp2,Tpi1,Pfkp,Ldha,Slc16a3,Pkm,Pten
GOBP_PYRUVATE_METABOLIC_PROCESS	0.000188857	0.020457	-0.690492	-2.57606	0	21	Ogt,Aldoa,Eno1,Gapdh,Gpi1,Hif1a,Ier3,Eif6,Ldha,Ogdh,Pfkl,Pgam1,Pgk1,Pkm,Ppp2ca,Tpi1,Slc2a6,Pdk1,Pfkp,Ddit4,Slc16a3	Pgk1,Gpi1,Aldoa,Gapdh,Eno1,Tpi1,Pfkp,Ldha,Pgam1,Ddit4,Slc16a3,Ogt,Ier3,Pkm,Pdk1
GOBP_PURINE_NUCLEOSIDE_DIPHOSPHATE_METABOLIC_PROCESS	0.000189897	0.020457	-0.682067	-2.47075	0	19	Ogt,Aldoa,Eno1,Gapdh,Gpi1,Hif1a,Ier3,Eif6,Ogdh,Pfkl,Pgam1,Pgk1,Pkm,Ppp2ca,Tpi1,Slc2a6,Nt5e,Pfkp,Ddit4	Pgk1,Gpi1,Aldoa,Gapdh,Eno1,Tpi1,Pfkp,Pgam1,Ddit4,Ogt,Ier3,Nt5e,Pkm
GOBP_MONOSACCHARIDE_CATABOLIC_PROCESS	0.000195084	0.020457	-0.803507	-2.43143	0	11	Aldoa,Eno1,Gapdh,Gpi1,Ldha,Pfkl,Pgk1,Pkm,Tpi1,Nudt5,Pfkp	Pgk1,Gpi1,Aldoa,Gapdh,Eno1,Tpi1,Pfkp,Ldha
GOBP_GLUCOSE_CATABOLIC_PROCESS	0.000195427	0.020457	-0.827912	-2.42733	0	10	Aldoa,Eno1,Gapdh,Gpi1,Ldha,Pfkl,Pgk1,Pkm,Tpi1,Pfkp	Pgk1,Gpi1,Aldoa,Gapdh,Eno1,Tpi1,Pfkp,Ldha
GOBP_HEXOSE_CATABOLIC_PROCESS	0.000195427	0.020457	-0.827912	-2.42733	0	10	Aldoa,Eno1,Gapdh,Gpi1,Ldha,Pfkl,Pgk1,Pkm,Tpi1,Pfkp	Pgk1,Gpi1,Aldoa,Gapdh,Eno1,Tpi1,Pfkp,Ldha
GOBP_GLYCOLYTIC_PROCESS_THROUGH_FRUCTOSE_6_PHOSPHATE	0.000195427	0.020457	-0.795034	-2.33094	0	10	Aldoa,Eno1,Gapdh,Gpi1,Pfkl,Pgk1,Pkm,Ppp2ca,Tpi1,Pfkp	Pgk1,Gpi1,Aldoa,Gapdh,Eno1,Tpi1,Pfkp
GOBP_GLYCOLYTIC_PROCESS_THROUGH_GLUCOSE_6_PHOSPHATE	0.000196541	0.020457	-0.823847	-2.3229	0	9	Aldoa,Eno1,Gapdh,Gpi1,Pfkl,Pgk1,Pkm,Tpi1,Pfkp	Pgk1,Gpi1,Aldoa,Gapdh,Eno1,Tpi1,Pfkp
GOBP_NUCLEOTIDE_PHOSPHORYLATION	0.000380518	0.0248025	-0.602541	-2.2148	1	20	Ogt,Ak4,Aldoa,Eno1,Gapdh,Gpi1,Hif1a,Ier3,Eif6,Nme1,Ogdh,Pfkl,Pgam1,Pgk1,Pkm,Ppp2ca,Tpi1,Slc2a6,Pfkp,Ddit4	Pgk1,Gpi1,Aldoa,Gapdh,Eno1,Tpi1,Pfkp,Pgam1,Ddit4,Ogt,Ier3,Pkm
GOBP_NUCLEOSIDE_DIPHOSPHATE_METABOLIC_PROCESS	0.000754575	0.0382496	-0.58792	-2.24191	3	23	Ogt,Ak4,Aldoa,Eno1,Gapdh,Gpi1,Hif1a,Ier3,Eif6,Nme1,Ogdh,Pfkl,Pgam1,Pgk1,Pkm,Ppp2ca,Dtymk,Tpi1,Slc2a6,Nt5e,Nudt5,Pfkp,Ddit4	Pgk1,Gpi1,Aldoa,Gapdh,Eno1,Tpi1,Pfkp,Pgam1,Ddit4,Ogt,Ier3,Nt5e,Pkm

## Sheet: C4
pathway	pval	padj	ES	NES	nMoreExtreme	size	GenesInAnnotation	leadingEdge
GOBP_ORGANONITROGEN_COMPOUND_BIOSYNTHETIC_PROCESS	0.000153728	0.020457	-0.280311	-1.82022	0	301	Dnajc3,Gm2000,Rpl37,Lars2,Rpn1,Rars,Dph3,Slc38a1,Lars,Eprs,Mrpl41,Atic,Ogt,Tpr,Mlec,Rpl10,Tars,Adssl1,Acan,Ak4,Akt1,Alas1,Aldoa,Atg5,Apobec1,Aprt,Rplp0,Arg1,Asah1,Ass1,Atp5a1,Atp5g1,Atp5j,Atp5k,Atpif1,Hnrnpd,Zfp36l2,C1qbp,Calr,Rb1cc1,Ccnd3,Noct,Celf1,Dbi,Dhx9,Eef1a1,Eef2,Eif1a,Eif2s1,Eif3a,Eif4a2,Eif4ebp1,Eif4g2,Aimp1,Eno1,Acsl1,Fau,G6pdx,Gapdh,Gch1,Mrps33,Gls,Gspt1,Hbb-bs,Hif1a,Il15,Il1b,Il6,Eif…	Arg1,Nos2,Spp1,Cytl1,Sat1,Vim,Fau,Zfp36l2,Rpl39,Aldoa,Gapdh,Rps28,Rps4x,Uba52,Rps24,Rpl9,Rplp0,Eif3f,Adssl1,Rps3,Rps5,Eno1,Rpl37a,Thbs1,Rpl34,Rpl37,Rpl18a,Rps27,Rps21,Rpl36,St8sia4,Rpl35a,Klf4,Rpl28,Rpl6,Rpl35,Rpsa,Rpl27a,Rps11,Rps29,Eef1a1,Eef2,Rpl38,Rpl29,Rps7,Rps9,Rpl41,Rps16,Rgs2,Paip2,Pgm2,Rpl7,Rpl30,Eif3h,Eif4ebp1,Rpl27,Rpl32,Rpl7a,Eif1,Ppp1r15a,Rps10,Eif4a2,Rps19,Rpl10a,Ogt,Rps15a,Rps3a1,R…
GOBP_AMIDE_METABOLIC_PROCESS	0.000158705	0.020457	-0.341753	-2.14643	0	229	Dnajc3,Gm2000,Smpdl3b,Rpl37,Lars2,Rars,Dph3,Lars,Eprs,Mrpl41,Tpr,Rpl10,Tars,Akt1,Rplp0,Arg1,Asah1,Ass1,Atf4,Hnrnpd,Zfp36l2,C1qbp,Calr,Noct,Tpp1,Clu,Cpd,Cpe,Ctsh,Celf1,Dhx9,Dgat1,Eef1a1,Eef2,Eif1a,Eif2s1,Eif3a,Eif4a2,Eif4ebp1,Eif4g2,Aimp1,Acsl1,Fau,Gapdh,Mrps33,Gls,Glud1,Gm2a,Gspt1,Hbb-bs,Il6,Eif6,Rpsa,Ppp1r15a,Ncl,Ogdh,Furin,Per1,Pkm,Pa2g4,Pnp,Plpp1,Ptbp1,Eif4a3,Rbm3,Renbp,Rgs2,Rock1,Rpl10a,Rpl18…	Arg1,Clu,Vim,Fau,Zfp36l2,Rpl39,Gapdh,Rps28,Rps4x,Uba52,Rps24,Rpl9,Rplp0,Eif3f,Rps3,Rps5,Rpl37a,Thbs1,Rpl34,Rpl37,Rpl18a,Rps27,Rps21,Rpl36,Gm2a,St8sia4,Rpl35a,Rpl28,Atf4,Rpl6,Rpl35,Rpsa,Rpl27a,Rps11,Rps29,Eef1a1,Eef2,Rpl38,Rpl29,Ctsh,Rps7,Rps9,Rpl41,Rps16,Rgs2,Paip2,Rpl7,Rpl30,Eif3h,Eif4ebp1,Rpl27,Rpl32,Rpl7a,Eif1,Ppp1r15a,Rps10,Eif4a2,Rps19,Rpl10a,Rps15a,Rps3a1,Rpl18,Rps27a,Eef1b2,Rps20,Picalm,Rp…
GOBP_CELLULAR_MACROMOLECULE_BIOSYNTHETIC_PROCESS	0.000159591	0.020457	-0.333377	-2.08524	0	224	Dnajc3,Gm2000,Rpl37,Lars2,Rpn1,Rars,Dph3,Lars,Eprs,Mrpl41,Ogt,Tpr,Mlec,Rpl10,Tars,Acan,Akt1,Alas1,Atg5,Apobec1,Rplp0,Hnrnpd,Zfp36l2,C1qbp,Calr,Rb1cc1,Noct,Celf1,Dbi,Dhx9,Eef1a1,Eef2,Eif1a,Eif2s1,Eif3a,Eif4a2,Eif4ebp1,Eif4g2,Aimp1,Fau,Gapdh,Mrps33,Gspt1,Gys1,Hbb-bs,Hif1a,Il15,Il6,Eif6,Itm2b,Klf4,Rpsa,Lyn,Ppp1r15a,Ncl,Per1,Pkm,Pa2g4,Ptbp1,Eif4a3,Rbm3,Rgs2,Rock1,Rpl10a,Rpl18,Rpl19,Rpl21,Rpl22,Rpl26,…	Cytl1,Vim,Fau,Zfp36l2,Rpl39,Gapdh,Rps28,Rps4x,Uba52,Rps24,Rpl9,Rplp0,Eif3f,Rps3,Rps5,Rpl37a,Thbs1,Rpl34,Rpl37,Rpl18a,Rps27,Rps21,Rpl36,St8sia4,Rpl35a,Klf4,Rpl28,Rpl6,Rpl35,Rpsa,Rpl27a,Rps11,Rps29,Eef1a1,Eef2,Rpl38,Rpl29,Rps7,Rps9,Rpl41,Rps16,Rgs2,Paip2,Rpl7,Rpl30,Eif3h,Eif4ebp1,Rpl27,Rpl32,Rpl7a,Eif1,Ppp1r15a,Rps10,Eif4a2,Rps19,Rpl10a,Ogt,Rps15a,Rps3a1,Rpl18,Rps27a,Eef1b2,Rps20,Rpl22,Gys1,Pkm,Rpl…
GOBP_AMIDE_BIOSYNTHETIC_PROCESS	0.000161057	0.020457	-0.355159	-2.19113	0	202	Dnajc3,Gm2000,Rpl37,Lars2,Rars,Dph3,Lars,Eprs,Mrpl41,Tpr,Rpl10,Tars,Akt1,Rplp0,Arg1,Asah1,Ass1,Hnrnpd,Zfp36l2,C1qbp,Calr,Noct,Celf1,Dhx9,Eef1a1,Eef2,Eif1a,Eif2s1,Eif3a,Eif4a2,Eif4ebp1,Eif4g2,Aimp1,Acsl1,Fau,Gapdh,Mrps33,Gls,Gspt1,Hbb-bs,Il6,Eif6,Rpsa,Ppp1r15a,Ncl,Furin,Per1,Pkm,Pa2g4,Ptbp1,Eif4a3,Rbm3,Rgs2,Rock1,Rpl10a,Rpl18,Rpl19,Rpl21,Rpl22,Rpl26,Rpl27,Rpl28,Rpl29,Rpl30,Rpl32,Rpl37a,Rpl36a,Rpl6…	Arg1,Vim,Fau,Zfp36l2,Rpl39,Gapdh,Rps28,Rps4x,Uba52,Rps24,Rpl9,Rplp0,Eif3f,Rps3,Rps5,Rpl37a,Thbs1,Rpl34,Rpl37,Rpl18a,Rps27,Rps21,Rpl36,St8sia4,Rpl35a,Rpl28,Rpl6,Rpl35,Rpsa,Rpl27a,Rps11,Rps29,Eef1a1,Eef2,Rpl38,Rpl29,Rps7,Rps9,Rpl41,Rps16,Rgs2,Paip2,Rpl7,Rpl30,Eif3h,Eif4ebp1,Rpl27,Rpl32,Rpl7a,Eif1,Ppp1r15a,Rps10,Eif4a2,Rps19,Rpl10a,Rps15a,Rps3a1,Rpl18,Rps27a,Eef1b2,Rps20,Rpl22,Pkm,Rpl19,Rpl23,Pdk1,R…
GOBP_PEPTIDE_METABOLIC_PROCESS	0.000161655	0.020457	-0.345454	-2.13621	0	206	Dnajc3,Gm2000,Rpl37,Lars2,Rars,Dph3,Lars,Eprs,Mrpl41,Tpr,Rpl10,Tars,Akt1,Rplp0,Hnrnpd,Zfp36l2,C1qbp,Calr,Noct,Tpp1,Clu,Cpd,Cpe,Ctsh,Celf1,Dhx9,Eef1a1,Eef2,Eif1a,Eif2s1,Eif3a,Eif4a2,Eif4ebp1,Eif4g2,Aimp1,Fau,Gapdh,Mrps33,Gspt1,Hbb-bs,Il6,Eif6,Rpsa,Ppp1r15a,Ncl,Furin,Per1,Pkm,Pa2g4,Ptbp1,Eif4a3,Rbm3,Rgs2,Rock1,Rpl10a,Rpl18,Rpl19,Rpl21,Rpl22,Rpl26,Rpl27,Rpl28,Rpl29,Rpl30,Rpl32,Rpl37a,Rpl36a,Rpl6,Rpl…	Clu,Vim,Fau,Zfp36l2,Rpl39,Gapdh,Rps28,Rps4x,Uba52,Rps24,Rpl9,Rplp0,Eif3f,Rps3,Rps5,Rpl37a,Thbs1,Rpl34,Rpl37,Rpl18a,Rps27,Rps21,Rpl36,Rpl35a,Rpl28,Rpl6,Rpl35,Rpsa,Rpl27a,Rps11,Rps29,Eef1a1,Eef2,Rpl38,Rpl29,Ctsh,Rps7,Rps9,Rpl41,Rps16,Rgs2,Paip2,Rpl7,Rpl30,Eif3h,Eif4ebp1,Rpl27,Rpl32,Rpl7a,Eif1,Ppp1r15a,Rps10,Eif4a2,Rps19,Rpl10a,Rps15a,Rps3a1,Rpl18,Rps27a,Eef1b2,Rps20,Picalm,Rpl22,Pkm,Rpl19,Rpl23
GOBP_PEPTIDE_BIOSYNTHETIC_PROCESS	0.000162946	0.020457	-0.348247	-2.12916	0	192	Dnajc3,Gm2000,Rpl37,Lars2,Rars,Dph3,Lars,Eprs,Mrpl41,Tpr,Rpl10,Tars,Akt1,Rplp0,Hnrnpd,Zfp36l2,C1qbp,Calr,Noct,Celf1,Dhx9,Eef1a1,Eef2,Eif1a,Eif2s1,Eif3a,Eif4a2,Eif4ebp1,Eif4g2,Aimp1,Fau,Gapdh,Mrps33,Gspt1,Hbb-bs,Il6,Eif6,Rpsa,Ppp1r15a,Ncl,Furin,Per1,Pkm,Pa2g4,Ptbp1,Eif4a3,Rbm3,Rgs2,Rock1,Rpl10a,Rpl18,Rpl19,Rpl21,Rpl22,Rpl26,Rpl27,Rpl28,Rpl29,Rpl30,Rpl32,Rpl37a,Rpl36a,Rpl6,Rpl7,Rpl9,Rps12,Rps14,Rps…	Vim,Fau,Zfp36l2,Rpl39,Gapdh,Rps28,Rps4x,Uba52,Rps24,Rpl9,Rplp0,Eif3f,Rps3,Rps5,Rpl37a,Thbs1,Rpl34,Rpl37,Rpl18a,Rps27,Rps21,Rpl36,Rpl35a,Rpl28,Rpl6,Rpl35,Rpsa,Rpl27a,Rps11,Rps29,Eef1a1,Eef2,Rpl38,Rpl29,Rps7,Rps9,Rpl41,Rps16,Rgs2,Paip2,Rpl7,Rpl30,Eif3h,Eif4ebp1,Rpl27,Rpl32,Rpl7a,Eif1,Ppp1r15a,Rps10,Eif4a2,Rps19,Rpl10a,Rps15a,Rps3a1,Rpl18,Rps27a,Eef1b2,Rps20,Rpl22,Pkm,Rpl19,Rpl23,Rpl36a,Rpl21,Rpl17,…
GOBP_CYTOPLASMIC_TRANSLATION	0.000175131	0.020457	-0.648423	-3.38971	0	80	Dph3,Rplp0,Hnrnpd,Dhx9,Eef2,Eif3a,Eif4a2,Eif4ebp1,Fau,Rpsa,Pkm,Rpl10a,Rpl18,Rpl19,Rpl21,Rpl22,Rpl26,Rpl27,Rpl28,Rpl29,Rpl30,Rpl32,Rpl37a,Rpl36a,Rpl6,Rpl7,Rpl9,Rps12,Rps14,Rps16,Rps17,Rps18,Rps19,Rps24,Rps29,Rps3a1,Rps4x,Rps5,Rps7,Eif5,Dhx29,Rpl13a,Uba52,Etf1,Csde1,Rpl27a,Rps15a,Rpl12,Rpl8,Rpl13,Rps3,Rpl7a,Rps11,Rps26,Rpl17,Hnrnpu,Rps28,Rpl36,Syncrip,Sh3bgrl,Rpl35a,Rpl23,Rpl15,Rps21,Rpl36al,Rwdd1,…	Fau,Rpl39,Rps28,Rps4x,Uba52,Rps24,Rpl9,Rplp0,Rps3,Rps5,Rpl37a,Rpl34,Rpl18a,Rps21,Rpl36,Rpl35a,Rpl28,Rpl6,Rpsa,Rpl27a,Rps11,Rps29,Eef2,Rpl38,Rpl29,Rps7,Rps9,Rpl41,Rps16,Rpl7,Rpl30,Eif4ebp1,Rpl27,Rpl32,Rpl7a,Rps10,Eif4a2,Rps19,Rpl10a,Rps15a,Rps3a1,Rpl18,Rps27a,Rps20,Rpl22,Pkm,Rpl19,Rpl23,Rpl36a,Rpl21,Rpl17,Rpl13,Rps12,Rpl13a,Rps18,Rpl15,Rpl24,Rps13,Rps14,Rpl36al,Rpl11
GOBP_TRANSLATION_AT_SYNAPSE	0.000181159	0.020457	-0.746676	-3.3763	0	43	Rpl10,Eef2,Rpl10a,Rpl22,Rpl26,Rpl27,Rpl28,Rpl29,Rpl32,Rpl37a,Rpl36a,Rpl6,Rpl7,Rpl9,Rps12,Rps14,Rps16,Rps24,Rps5,Rpl13a,Uba52,Rpl27a,Rps15a,Rpl12,Rpl8,Rpl13,Rpl7a,Rps11,Rps26,Rpl17,Rps28,Rpl36,Rps27,Rpl35a,Rpl23,Rpl15,Rpl35,Rps10,Rpl37,Rpl38,Rpl24,Rpl34,Rps27a	Rps28,Uba52,Rps24,Rpl9,Rps5,Rpl37a,Rpl34,Rpl37,Rps27,Rpl36,Rpl35a,Rpl28,Rpl6,Rpl35,Rpl27a,Rps11,Eef2,Rpl38,Rpl29,Rps16,Rpl7,Rpl27,Rpl32,Rpl7a,Rps10,Rpl10a,Rps15a,Rps27a,Rpl22,Rpl23,Rpl36a,Rpl17,Rpl13,Rps12,Rpl13a,Rpl15,Rpl24,Rps14,Rpl10

## Sheet: C5
pathway	pval	padj	ES	NES	nMoreExtreme	size	GenesInAnnotation	leadingEdge
GOBP_RESPONSE_TO_OXYGEN_LEVELS	0.000181389	0.020457	-0.502848	-2.29851	0	45	Camk2d,Ogt,Egln1,Egln3,Adam8,Ak4,Akt1,Birc2,Atp6v1a,Atp6v0d1,Bnip3,Bnip3l,Cat,Cd38,Cryab,Cybb,Egr1,Eif4ebp1,Eno1,Fosl2,Hif1a,Hmox1,Cited2,Commd1,Ndufs4,Nos2,Slc11a2,Pgk1,Pten,Sod2,Sod3,Tacc3,Vegfa,Pdk1,Pin1,Map2k1,Alkbh5,Higd1a,Rgcc,Atp6v1g1,Mgarp,Nop53,Pink1,Fam162a,Ddit4	Nos2,Vegfa,Egln3,Pgk1,Bnip3,Fam162a,Fosl2,Eno1,Egln1,Adam8,Cited2,Higd1a,Bnip3l,Ddit4,Eif4ebp1,Ogt,Pten,Cryab,Hmox1,Rgcc,Pdk1,Nop53,Map2k1,Alkbh5
GOBP_RESPONSE_TO_DECREASED_OXYGEN_LEVELS	0.000182749	0.020457	-0.575299	-2.54406	0	40	Camk2d,Ogt,Egln1,Egln3,Adam8,Ak4,Akt1,Birc2,Bnip3,Bnip3l,Cat,Cd38,Cryab,Cybb,Egr1,Eif4ebp1,Eno1,Fosl2,Hif1a,Hmox1,Cited2,Commd1,Nos2,Slc11a2,Pgk1,Pten,Sod3,Tacc3,Vegfa,Pdk1,Pin1,Map2k1,Alkbh5,Higd1a,Rgcc,Mgarp,Nop53,Pink1,Fam162a,Ddit4	Nos2,Vegfa,Egln3,Pgk1,Bnip3,Fam162a,Fosl2,Eno1,Egln1,Adam8,Cited2,Higd1a,Bnip3l,Ddit4,Eif4ebp1,Ogt,Pten,Cryab,Hmox1,Rgcc,Pdk1,Nop53,Map2k1,Alkbh5
GOBP_CELLULAR_RESPONSE_TO_OXYGEN_LEVELS	0.00018577	0.020457	-0.588101	-2.42046	0	30	Ogt,Egln1,Egln3,Adam8,Ak4,Akt1,Atp6v1a,Atp6v0d1,Bnip3,Bnip3l,Cybb,Egr1,Eif4ebp1,Eno1,Hif1a,Cited2,Commd1,Ndufs4,Pgk1,Pten,Vegfa,Pdk1,Map2k1,Higd1a,Rgcc,Atp6v1g1,Mgarp,Nop53,Pink1,Fam162a	Vegfa,Egln3,Pgk1,Bnip3,Fam162a,Eno1,Egln1,Adam8,Cited2,Higd1a,Bnip3l,Eif4ebp1,Ogt,Pten,Rgcc,Pdk1,Nop53,Map2k1
GOBP_CELLULAR_RESPONSE_TO_HYPOXIA	0.000186881	0.020457	-0.641804	-2.54164	0	26	Ogt,Egln1,Egln3,Adam8,Ak4,Akt1,Bnip3,Bnip3l,Cybb,Egr1,Eif4ebp1,Eno1,Hif1a,Cited2,Commd1,Pgk1,Pten,Vegfa,Pdk1,Map2k1,Higd1a,Rgcc,Mgarp,Nop53,Pink1,Fam162a	Vegfa,Egln3,Pgk1,Bnip3,Fam162a,Eno1,Egln1,Adam8,Cited2,Higd1a,Bnip3l,Eif4ebp1,Ogt,Pten,Rgcc,Pdk1,Nop53,Map2k1
GOBP_RESPONSE_TO_ABIOTIC_STIMULUS	0.000335402	0.0248025	-0.342007	-1.95459	1	128	Dnajc3,Camk2d,Ogt,Tpr,Egln1,Egln3,Actb,Adam8,Ak4,Akt1,Birc2,Apobec1,Rhob,Atp1a1,Atp6v1a,Atp6v0d1,Bax,Bnip3,Bnip3l,Cat,Ccnd2,Cd38,Cdkn1a,Cxcr4,Cryab,Cybb,Ddb1,Gadd45a,Dhx9,Egr1,Eif2s1,Eif4ebp1,Eno1,Fosl2,Tsc22d3,Gja1,Hif1a,Hmox1,Dnaja1,Hspa1b,Hsp90ab1,Hsp90aa1,Hspa4,Ier5,Ifi204,Il12a,Il1a,Itgb1,Jun,Bbc3,Mdm2,Mmp3,Cited2,Commd1,Ndufs4,Nfe2l1,Nfkb1,Nos2,Slc11a2,Per1,Pgk1,Pnp,Pten,Ptgs2,Ptpn11,Ptprc,…	Hspa1a,Hspa1b,Nos2,Mmp3,Vegfa,Egln3,Pgk1,Bnip3,Fam162a,Plac8,Ptgs2,Gsn,Jun,Bhlhe40,Fosl2,Eno1,Egln1,Adam8,Cited2,Higd1a,Cdkn1a,Serpine2,Thbs1,Ier5,Metrnl,Cxcr4,Bnip3l,Ddit4,Eif4ebp1,Ogt,Rhob,Ifi204,Pten,Appl2,Cryab,Hmox1,Rgcc,Pdk1,Gadd45a

## Sheet: C6
pathway	pval	padj	ES	NES	nMoreExtreme	size	GenesInAnnotation	leadingEdge
GOBP_HEAT_ACCLIMATION	0.000407747	0.0248025	-0.949109	-1.82008	1	3	Hspa1b,Hspa1a,Rbbp7	Hspa1a,Hspa1b
GOBP_CELLULAR_HEAT_ACCLIMATION	0.000407747	0.0248025	-0.949109	-1.82008	1	3	Hspa1b,Hspa1a,Rbbp7	Hspa1a,Hspa1b
GOBP_POSITIVE_REGULATION_OF_TUMOR_NECROSIS_FACTOR_MEDIATED_SIGNALING_PATHWAY	0.000808244	0.0382496	-0.880663	-1.87081	3	4	Hspa1b,Laptm5,Hspa1a,Ube2k	Hspa1a,Hspa1b
GOBP_REGULATION_OF_MICROTUBULE_NUCLEATION	0.000815494	0.0382496	-0.937438	-1.7977	3	3	Dctn1,Hspa1b,Hspa1a	Hspa1a,Hspa1b
GOBP_POSITIVE_REGULATION_OF_MICROTUBULE_NUCLEATION	0.000815494	0.0382496	-0.937438	-1.7977	3	3	Dctn1,Hspa1b,Hspa1a	Hspa1a,Hspa1b

## Sheet: C7
pathway	pval	padj	ES	NES	nMoreExtreme	size	GenesInAnnotation	leadingEdge
GOBP_NITRIC_OXIDE_MEDIATED_SIGNAL_TRANSDUCTION	0.00019802	0.020457	-0.897465	-2.33029	0	7	Cd36,Mt1,Mt2,Nos2,Thbs1,Vegfa,Atp2b4	Nos2,Vegfa,Mt1,Cd36,Thbs1,Mt2
GOBP_CGMP_MEDIATED_SIGNALING	0.000815494	0.0382496	-0.939241	-1.80116	3	3	Cd36,Nos2,Thbs1	Nos2,Cd36,Thbs1
GOBP_ARGININE_CATABOLIC_PROCESS	0.000815494	0.0382496	-0.932561	-1.78835	3	3	Arg1,Nos2,Atp2b4	Arg1,Nos2

## Sheet: C8
pathway	pval	padj	ES	NES	nMoreExtreme	size	GenesInAnnotation	leadingEdge
GOBP_TYROSINE_PHOSPHORYLATION_OF_STAT_PROTEIN	0.000204708	0.020457	0.762379	2.26692	0	10	Socs3,Hcls1,Il12a,Il15,Il6,Jak2,Lyn,Ccl5,Tnf,Parp14	Ccl5,Hcls1,Tnf,Il12a,Socs3,Lyn
GOBP_POSITIVE_REGULATION_OF_TYROSINE_PHOSPHORYLATION_OF_STAT_PROTEIN	0.000610501	0.0344446	0.746189	2.12779	2	9	Hcls1,Il12a,Il15,Il6,Jak2,Lyn,Ccl5,Tnf,Parp14	Ccl5,Hcls1,Tnf,Il12a,Lyn
GOBP_PEPTIDYL_TYROSINE_MODIFICATION	0.000879701	0.0407699	0.443423	2.03907	3	39	Bst1,Cbl,Cd36,Socs3,Clk1,Csf3,Hck,Hcls1,Ptpn6,Il12a,Il15,Il6,Itga5,Itgb1,Jak2,Lyn,Mif,Ncl,Nedd9,Ptpn1,Ptpn11,Ptprc,Ptprj,Ccl5,Syk,Nrg1,Arrb2,Tgfb1,Tnf,Vegfa,Pak2,Plcg2,Sh3bp5,Parp14,Clec4n,Rap2c,Rap2b,Errfi1,Mvp	Ccl5,Csf3,Ncl,Ptpn1,Hck,Hcls1,Tnf,Il12a,Sh3bp5,Ptpn6,Socs3,Itgb1,Lyn,Pak2

[truncated: 3 more sheets: C9, C10, C11]
