# Supplementary material for: Integrative Omics Reveals Glutamine Catabolism‐Driven Apoptotic Suppression in Monocytes upon Mechanical Unloading
Source: Adv Sci (Weinh). 2025 Aug 18;12(42):e00585. doi: 10.1002/advs.202500585 (PMC12622456; doi:10.1002/advs.202500585)
Supplement: Supplementary file 6 — Supplemental Table 5 [file ADVS-12-e00585-s009.xlsx]

## Sheet: Antibodies
Antigen	Vendor	Catalog number	Application
TOM20	Proteintech	11802-1-AP	IHC;1:50
XIAP	Abmart	pk60682s	IB;1:1000; IHC:1:50
XIAP	Proteintech	10037-1-Ig	IB;1:1000
β-actin	Servicebio	GB15003	IB;1:2000
ASTC2	Proteintech	20350-1-AP	IB;1:1000
SMAC/Diablo	Proteintech	10434-1-AP	IP: 1:50; IB: 1:1000
SMAC/Diablo	Santa	393118	IHC;1:50
BCL-2	Proteintech	68103-1-Ig	IB;1:1000
Hsp90	ABclonel	h5006	IB;1:1000
GAPDH	Servicebio	GB15002-100	IB;1:1000
Ub	Cell Signaling Technology	3936	IB;1:1000
HA	MBL	M180-3	IB: 1:2000
Flag	MBL	M185-3L	IP: 1:250; IB: 1:2000
Myc	MBL	M192-3	IB: 1:2000
Oscar	Bioss	bs-17523R	IHC;1:50
Caspase3	Cell Signaling Technology	9662	IB: 1:1000
HRP-conjugated Affinipure Goat anti- Mouse IgG(H+L)	Proteintech	SA00001-1	IB: 1:4000
HRP-conjugated Affinipure Goat anti- Rabbit IgG(H+L)	Proteintech	SA00001-2	IB: 1:4000
goat anti-rabbit IgG H&L Alexa Fluor 488 antibody	Abcam	ab150077	IHC;1:200
goat anti-rabbit IgG H&L Alexa Fluor 594 antibody	Abcam	ab150160	IHC;1:200
goat anti-rabbit IgG H&L Alexa Fluor 647 antibody	Abcam	ab150083	IHC;1:200
His	MBL	D291-3	IB;1:1000
Mmp9	Abmart	MT3251	IHC;1:50
DAPI	Beyotime	C1002	IHC;1:200
