# Supplementary material for: Integrative Omics Reveals Glutamine Catabolism‐Driven Apoptotic Suppression in Monocytes upon Mechanical Unloading
Source: Adv Sci (Weinh). 2025 Aug 18;12(42):e00585. doi: 10.1002/advs.202500585 (PMC12622456; doi:10.1002/advs.202500585)
Supplement: Supplementary file 7 — Supplemental Table 6 [file ADVS-12-e00585-s001.xlsx]

## Sheet: plasmids
Plasmids kept in lab or purchased.
	gene	Source
1	HA-ub	in lab.
2	HA-K6	in lab.
3	HA-K11	in lab.
4	HA-K27	in lab.
5	HA-K29	in lab.
6	HA-K33	in lab.
7	HA-K48	in lab.
8	HA-K63	in lab.
9	His-ub	in lab.
10	His-K6R	in lab.
11	His-K11R	in lab.
12	His-K27R	in lab.
13	His-K29R	in lab.
14	His-K33R	in lab.
15	His-K48R	in lab.
16	His-K63R	in lab.
Plasmids constructed in this study.
	gene	backbone	Forward Primer 5’-3’	Reverse Primer 5’-3’	Construction method
	GST-SMAC	pGEX-4T-2	CGCGTGGATCCCCAGGAATTCCAATGGCGGCTCTGAGAAG	TCAGTCAGTCACGATGCGGCCGCTCAATCTTCACGCAGGT	Gibson Assembly
	GST-XIAP	pGEX-4T-2	CGCGTGGATCCCCAGGAATTCCAATGACTTTTAACAGTTT	TCAGTCAGTCACGATGCGGCCGCCTAAGACATAAAAATTTTT	Gibson Assembly
	MYC-XIAP	pcDNA3.1	CGGAATTCAATGACTTTTAACAGTTTTG	CGGAATTCATGACTTTTAACAGTTTTGA	Traditional PCR
	PLV-SLC1A5	pLV3-CMV-EF1a-CopGFP-Puro	GATGATGACGACAAAGAATTCATGGCAGTGGATCCCCCTAAG	CGATCGCAGATCCTTGCGGCCGCTCACATGACAGATTCCTTTTC	Gibson Assembly
	PLV-SMAC	pLV3-CMV-EF1a-CopGFP-Puro	GATGATGACGACAAAGAATTCATGGCGGCTCTGAGAAG	CGATCGCAGATCCTTGCGGCCGCTCAATCTTCACGCAGGTA	Gibson Assembly
	PLV-XIAP	pLV3-CMV-EF1a-CopGFP-Puro	CGGAATTCATGACTTTTAACAGTTT	GGGGTACCTTAAGACATAAAAATTTTTT	Traditional PCR
	Flag-SMAC	pFLAG-CMV2	GGGGTACCCCATGAAATCTGACTTCTACTTCCAGG	GCTCTAGAGCTCAATCCTCACGCAGGTAGG	Traditional PCR
Mutated plasmids in this study.
	gene	backbone	Forward Primer 5’-3’	Reverse Primer 5’-3’	template
	PLV-SLC1A5 C481A	pLV3-CMV-EF1a-CopGFP-Puro	CTAGTGGACAGGTCCGCTACTGTCCTCAA	TTGAGGACAGTAGCGGACCTGTCCACTAG	PLV-SLC1A5
	PLV-SMAC K212R	pLV3-CMV-EF2a-CopGFP-Puro	CTGAAGCACAGACAAGAGAGCTGCACCAGAA	TTCTGGTGCAGCTCTCTTGTCTGTGCTTCAG	PLV-SMAC
	PLV-XIAP H466A	pLV3-CMV-EF3a-CopGFP-Puro	TTGTTCCTTGTGGAGCTCTGGTCACTTGTAAA	TTTACAAGTGACCAGAGCTCCACAAGGAACAA	PLV-XIAP
	GST-XIAP-H466A	pGEX-4T-2	TTGTTCCTTGTGGAGCTCTGGTCACTTGTAAA	TTTACAAGTGACCAGAGCTCCACAAGGAACAA	GST-XIAP

## Sheet: compounds
Name	Vendor	Catalog number
MG132	Sigma-Aldrich	M8699
GPNA	Psaitong	G10358
ALN	Psaitong	A70030
