# Supplementary material for: Integrative Omics Reveals Glutamine Catabolism‐Driven Apoptotic Suppression in Monocytes upon Mechanical Unloading
Source: Adv Sci (Weinh). 2025 Aug 18;12(42):e00585. doi: 10.1002/advs.202500585 (PMC12622456; doi:10.1002/advs.202500585)
Supplement: Supplementary file 8 — Supplemental Table 7 [file ADVS-12-e00585-s003.xlsx]

## Sheet: Sheet1
Primer	Sequence (5' to 3')
RANK-F	ATCTTCGGCGTTTACTAC
RANK-R	TCCTTATTTCCACTTAGACTAC
TRAP-F	CTTGCGACCATTGTTAGC
TRAP-R	GAGTCCTCAGATCCATAGTG
CathK-F	AATTGTGACCGTGATAATGTG
CathK-R	GCAGGCGTTGTTCTTATTC
MMP9-F	GGCGTGTCTGGAGATTCG
MMP9-R	ACTGGAAGATGTCGTGTGAG
NFATc1-F	CTTCCAGCCTGTCTTCTTGG
NFATc1-R	TGCAAACACAAGCTCTGTCC
mGAPDH-F	TGCACCACCAACTGCTTAG
mGAPDH-R	GGATGCAGGGATGATGTTC
Gclc-F	GGGGTGACGAGGTGGAGTA
Gclc-R	GTTGGGGTTTGTCCTCTCCC
Glud1-F	CCCAACTTCTTCAAGATGGTGG
Glud1-R	AGAGGCTCAACACATGGTTGC
Gls-F	TTCGCCCTCGGAGATCCTAC
Gls-R	CCAAGCTAGGTAACAGACCCT
Arg1-F	CTCCAAGCCAAAGTCCTTAGAG
Arg1-R	AGGAGCTGTCATTAGGGACATC
Ass1-F	ACACCTCCTGCATCCTCGT
Ass1-R	GCTCACATCCTCAATGAACACCT
OCN-F	GCAATAAGGTAGTGAACAGACTCC
OCN-R	GTTTGTAGGCGGTCTTCAAGC
Runx2-F	CCCAGCCACCTTTACCTACA
Runx2-R	TATGGAGTGCTGCTGGTCTG
Col1a1-F	GAGCGGAGAGTACTGGATCG
Col1a1-R	GTTAGGGCTGATGTACCAGT
Slc1a5-F	CATCAACGACTCTGTTGTAGACC
Slc1a5-R	CGCTGGATACAGGATTGCGG
XIAP-F	CGAGCTCCGTTTCTTTATACCG
XIAP-R	GCAATTTGGGGATATTCTCCTGT
