# Supplementary material for: Integrative Omics Reveals Glutamine Catabolism‐Driven Apoptotic Suppression in Monocytes upon Mechanical Unloading
Source: Adv Sci (Weinh). 2025 Aug 18;12(42):e00585. doi: 10.1002/advs.202500585 (PMC12622456; doi:10.1002/advs.202500585)
Supplement: Supplementary file 9 — Supplemental Table 8 [file ADVS-12-e00585-s005.xlsx]

## Sheet: Sequences for shRNA
Sequences for shRNA
Name	shRNA
Control shRNA	TTCTCCGAACGTGTCACGT
SLC1A5-sh1	CCTGTAGAGTTCTCTACCCTT
SLC1A5-sh2	GCCCGAATTGATCCAGGTGAA
SLC1A5-sh3	CTTCATCAGCCTCGGCAAATA
XIAP-sh	GGAAATTGTAACATACTGAGA
